# Supplementary material for: Lipidomic Signatures and Associated Transcriptomic Profiles of Clear Cell Renal Cell Carcinoma
Source: Sci Rep. 2016 Jun 30;6:28932. doi: 10.1038/srep28932 (PMC4928052; doi:10.1038/srep28932)
Supplement: Supplementary Information [file srep28932-s2.xls]

## Sheet: Table S1
Table S1 Fatty acid side chains of PC in normal and cancerous tissue
		AVERAGE		SD		Statistical value (P value)
ID	fatty acid side chain	Normal	Canceous	Normal	Canceous	raw	corrected
30:0 PC	14:0/16:0	0.0540291	0.083173	0.0105019	0.0514392	0.000230475	0.000407212	SS
32:0 PC	16:0/16:0	0.299341	0.493833	0.0705211	0.17288	5.7667e-09	3.17169e-08	SS
32:1 PC	16:0/16:1	0.126224	0.285714	0.0291114	0.120808	2.30633e-13	3.57481e-12	SS
32:2 PC	14:0/18:2 and 16:1/16:1	0.0278766	0.0377043	0.00672774	0.0178538	0.000510982	0.000849975	SS
34:0 PC	16:0/18:0	0.0482461	0.0899586	0.0139503	0.0377473	2.9023e-09	1.70635e-08	SS
34:1 PC	16:0/18:1	1.87959	1.21872	0.245872	0.353619	5.47971e-15	1.16786e-13	SS
34:2 PC	16:0/18:2	2.07926	1.78723	0.425349	0.535986	0.00102168	0.00160549	SS
34:3 PC	16:1/18:2	0.0427848	0.0547976	0.00950515	0.0230946	0.00195156	0.0029709	SS
35:2 PC	17:0/18:2	0.0383501	0.0461141	0.0078041	0.0163065	0.000732038	0.00117748	SS
36:1 PC	18:0/18:1	0.328041	0.327758	0.065208	0.160009	0.991106	1.02726
36:2 PC	18:0/18:2	0.652533	1.15007	0.118883	0.466396	2.8532e-09	1.70691e-08	SS
36:3 PCa	16:0/20:3	0.402642	0.395154	0.0756299	0.100819	0.598267	0.651786
36:3 PCb	16:0/20:3	0.151129	0.139294	0.0354277	0.0416447	0.111998	0.138374
36:4 PCa	18:2/18:2	0.129444	0.195026	0.0445715	0.0892011	1.55784e-06	4.2498e-06	SS
36:4 PCb	16:0/20:4	1.15121	0.803793	0.30749	0.408449	1.05285e-07	3.90241e-07	SS
36:5 PC	16:0/20:5	0.171801	0.111841	0.121427	0.0993224	5.6698e-10	4.20305e-09	SS
38:2 PC	18:1/20:1	0.0232435	0.0305346	0.0033441	0.0391245	0.199299	0.232743
38:3 PCa	18:0/20:3	0.0288839	0.0553035	0.00502307	0.0419084	5.56804e-05	0.000109751	SS
38:3 PCb	20:1/18:2 and 20:2/18:1	0.0775061	0.130239	0.0204142	0.0819852	6.93677e-05	0.000133641	SS
38:4 PCa	18:1/20:3	0.0379258	0.0445184	0.00841177	0.0196866	0.0424872	0.0552982
38:4 PCb	18:0/20:4	0.412935	0.543216	0.0795837	0.255008	0.000385337	0.00064729	SS
38:5 PCa	18:1/20:4 and 16:0/22:5	0.244416	0.212262	0.0343865	0.0683623	0.00294436	0.00436533	SS
38:5 PCb	18:0/20:5	0.0411632	0.0448188	0.0254543	0.0283825	0.138861	0.168511
38:6 PC	16:0/22:6	0.235793	0.136956	0.0917259	0.10125	2.33047e-08	1.01884e-07	SS
40:6 PC	18:0/22:6	0.0557088	0.0610206	0.0210683	0.037873	0.323065	0.362386
SS stands for statistical significance when compared the levels between normal and cancerous tissue

## Sheet: Table S2
Table S2 Identified lipid molecules in ccRCC
A. phospholipid in negative ion mode (normalized to 16:0/16:0-d6 PC)					B. phospholipid in positive ion mode (normalized to 16:0/16:0-d6 PC)					D. neutral lipid in positive ion mode (normalized to 8:0/8:0/18:2 TG)					E. acylcarnitine in positive ion mode (normalized to 8:0/8:0/18:2 TG)
Classes	m/z	rt	ID		Classes	m/z	rt	ID		Classes	m/z	rt	ID		Classes	m/z	rt	ID
LPC	540.331	3.41085	16:0 LPC+HCOO		CL	1440.99	44.3316	70:7 CL+NH4		CoQ10	880.72	41.4165	CoQ10+NH4		Car	372.312	2.45537	14:0 Car+H
LPC	568.362	4.80872	18:0 LPC+HCOO		CL	1473.06	50.624	72:5 CL+NH4		Ch	369.352	13.4887	Ch-OH		Car	400.343	3.20777	16:0 Car+H
LPE	452.276	3.47292	16:0 LPE-H		CL	1471.04	48.5543	72:6 CL+NH4		ChE	642.617	50.3064	16:0 ChE+NH4		Car	398.327	2.55245	16:1 Car+H
LPE	480.31	4.76258	18:0 LPE-H		CL	1469.02	46.6725	72:7 CL+NH4		ChE	668.636	50.1087	18:1 ChE+NH4		Car	428.374	4.38328	18:0 Car+H
PC	750.531	15.533	30:0 PC+HCOO		CL	1467.01	44.5782	72:8 CL+NH4		ChE	666.619	47.2796	18:2 ChE+NH4		Car	426.358	3.36055	18:1 Car+H
PC	778.559	19.4759	32:0 PC+HCOO		CL	1497.05	48.6652	74:7 CL+NH4		ChE	664.603	44.3849	18:3 ChE+NH4		Car	424.342	2.7093	18:2 Car+H
PC	776.544	15.7059	32:1 PC+HCOO		CL	1495.04	46.8447	74:8 CL+NH4		ChE	696.665	52.7277	20:1 ChE+NH4		Car	456.405	6.0764	20:0 Car+H
PC	774.528	12.932	32:2 PC+HCOO		CL	1493.02	45.0176	74:9 CL+NH4		ChE	694.649	50.2781	20:2 ChE+NH4		Car	454.39	4.51157	20:1 Car+H
PC	806.591	23.9595	34:0 PC+HCOO		CL	1491	43.7826	74:10 CL+NH4		ChE	692.635	47.7007	20:3 ChE+NH4		Car	452.373	3.52442	20:2 Car+H
PC	804.576	19.5611	34:1 PC+HCOO							ChE	690.619	45.4239	20:4 ChE+NH4		Car	448.323	2.50556	20:4 Car+H
PC	802.562	16.2604	34:2 PC+HCOO		C. sphingolipid in negative ion mode (normalized to 16:0/16:0-d6 PC)					ChE	688.602	42.4138	20:5 ChE+NH4		Car	446.327	2.24035	20:5 Car+H
PC	800.543	13.2774	34:3 PC+HCOO		Classes	m/z	rt	ID		ChE	724.696	54.599	22:1 ChE+NH4		Car	482.42	6.12434	22:1 Car+H
PC	816.574	18.224	35:2 PC+HCOO		SM	719.534	12.3655	32:1 SM+HCOO		ChE	722.681	52.7806	22:2 ChE+NH4
PC	832.607	23.9702	36:1 PC+HCOO		SM	747.564	15.8006	34:1 SM+HCOO		ChE	720.665	50.4848	22:3 ChE+NH4		F. PUFA and their metabolites in targeted measurement (normalized to LTB4-d4)
PC	830.591	20.1863	36:2 PC+HCOO		SM	745.549	12.5919	34:2 SM+HCOO		ChE	718.65	48.1276	22:4 ChE+NH4		Classes	Parent	Name
PC	828.575	16.4206	36:3 PCa+HCOO		SM	775.59	19.883	36:1 SM+HCOO		ChE	716.635	45.5139	22:5 ChEa+NH4		Parent	AA	Arachidonic acid (AA)
PC	828.577	17.542	36:3 PCb+HCOO		SM	803.629	24.4788	38:1 SM+HCOO		ChE	716.635	46.455	22:5 ChEb+NH4		Parent	EPA	Eicosapentaenoic acid (EPA)
PC	826.56	13.5508	36:4 PCa+HCOO		SM	817.646	26.9977	39:1 SM+HCOO		ChE	714.62	43.5729	22:6 ChE+NH4		Parent	DHA	Docosahexaenoic acid (DHA)
PC	826.561	15.3304	36:4 PCb+HCOO		SM	831.659	29.3345	40:1 SM+HCOO		ChE	754.742	57.0283	24:0 ChE+NH4		COX metabolite	AA	12-hydroxyheptadecatrienoic acid (12-HHT)
PC	824.543	13.0929	36:5 PC+HCOO		SM	829.646	24.5739	40:2 SM+HCOO		ChE	752.729	55.854	24:1 ChE+NH4		COX metabolite	AA	Prostaglandin F1α 6-keto (PGF1α6k)
PC	858.62	24.3891	38:2 PC+HCOO		SM	845.675	31.8085	41:1 SM+HCOO		ChE	750.712	54.6012	24:2 ChE+NH4		COX metabolite	AA	Prostaglandin F2α (PGF2α)
PC	856.608	20.0587	38:3 PCa+HCOO		SM	859.689	31.6504	42:1 SMa+HCOO		ChE	748.697	53.0103	24:3 ChE+NH4		COX metabolite	AA	Prostaglandin D2 (PGD2)
PC	856.606	21.1699	38:3 PCb+HCOO		SM	859.69	33.9734	42:1 SMb+HCOO		ChE	746.681	50.8349	24:4 ChE+NH4		COX metabolite	AA	Thromnoxane B2 (TXB2)
PC	854.59	17.101	38:4 PCa+HCOO		SM	857.674	28.8912	42:2 SM+HCOO		ChE	744.667	48.627	24:5 ChE+NH4		COX metabolite	EPA	Prostaglandin E3 (PGE3)
PC	854.591	19.0846	38:4 PCb+HCOO		SM	855.66	24.4091	42:3 SM+HCOO		ChE	742.649	46.1963	24:6 ChE+NH4		LOX metabolite	AA	5-hydroxyeicosatetraenoic acid (5-HETE)
PC	852.574	15.4519	38:5 PCa+HCOO		Cer	582.509	17.4902	34:1 Cer+HCOO		ChE	780.759	56.8378	26:1 ChE+NH4		LOX metabolite	AA	8-HETE
PC	852.576	16.4887	38:5 PCb+HCOO		Cer	610.541	22.0261	36:1 Cer+HCOO		DG	612.557	25.2799	34:1 DG+NH4		LOX metabolite	AA	12-HETE
PC	850.558	14.2806	38:6 PC+HCOO		Cer	638.573	26.7484	38:1 Cer+HCOO		DG	610.54	21.4539	34:2 DG+NH4		LOX metabolite	AA	15-HETE
PC	878.59	17.8402	40:6 PC+HCOO		Cer	666.603	31.5941	40:1 Cer+HCOO		DG	638.573	25.3778	36:2 DGa+NH4		LOX metabolite	AA	16-HETE
ePC	764.579	22.7328	32:0e PC+HCOO		Cer	664.588	26.9825	40:2 Cer+HCOO		DG	638.571	26.0595	36:2 DGb+NH4		LOX metabolite	AA	8,15-dihydroxyeicosatetraenoic acid (8,15-diHETE)
ePC	762.566	21.4513	32:1e PC+HCOO		Cer	694.635	36.0558	42:1 Cer+HCOO		DG	636.556	21.527	36:3 DGa+NH4		LOX metabolite	AA	5-oxo-eicosatetraenoic acid (5-oxo-ETE)
ePC	760.543	17.7908	32:2e PC+HCOO		Cer	692.619	31.1506	42:2 Cer+HCOO		DG	636.557	22.3598	36:3 DGb+NH4		LOX metabolite	AA	Lipoxin A4 (LXA4)
ePC	790.594	22.2828	34:1e PC+HCOO		Cer	690.603	26.7097	42:3 Cer+HCOO		DG	634.54	20.1578	36:4 DG+NH4		LOX metabolite	EPA	5-hydroxyeicosapentaenoic acid (5-HEPE)
ePC	788.566	18.7131	34:2e PC+HCOO		GCer	744.567	15.8736	34:1 G1Cer+HCOO		DG	662.571	24.6181	38:4 DG+NH4		LOX metabolite	EPA	12-HEPE
ePC	786.562	17.9293	34:3e PC+HCOO		GCer	828.657	28.6077	40:1 G1Cer+HCOO		DG	660.555	20.2557	38:5 DG+NH4		LOX metabolite	EPA	15-HEPE
ePC	814.597	19.148	36:3e PC+HCOO		GCer	856.689	33.1833	42:1 G1Cer+HCOO		DG	658.541	18.7088	38:6 DG+NH4		LOX metabolite	DHA	4-hydroxydocosahexaenoic acid (4-HDoHE)
ePC	812.577	17.7167	36:4e PC+HCOO		GCer	854.674	28.2004	42:2 G1Cer+HCOO		TG	794.725	45.5251	46:1 TG+NH4		LOX metabolite	DHA	10-HDoHE
ePC	810.565	16.8227	36:5e PC+HCOO		GCer	906.617	14.9952	34:1 G2Cer+HCOO		TG	792.708	42.4521	46:2 TG+NH4		LOX metabolite	DHA	13-HDoHE
ePC	808.553	14.3682	36:6e PC+HCOO		GCer	1018.74	33.0026	42:1 G2Cer+HCOO		TG	824.771	50.9976	48:0 TG+NH4		LOX metabolite	DHA	14-HDoHE
ePC	840.614	22.355	38:4e PC+HCOO		GCer	1016.73	28.1088	42:2 G2Cer+HCOO		TG	822.757	48.3623	48:1 TG+NH4		P450 metabolite	AA	18-HETE
ePC	838.595	17.7188	38:5e PCa+HCOO		GCer	1068.67	13.9012	34:1 G3Cer+HCOO		TG	820.739	45.7944	48:2 TG+NH4		P450 metabolite	AA	19-HETE
ePC	838.594	21.4273	38:5e PCb+HCOO		GCer	1124.73	21.8811	38:1 G3Cer+HCOO		TG	818.723	42.4465	48:3 TG+NH4		P450 metabolite	AA	20-HETE
PE	716.524	20.0145	34:1 PE-H		GCer	1152.76	26.4916	40:1 G3Cer+HCOO		TG	836.771	49.6521	49:1 TG+NH4		P450 metabolite	AA	5,6-dihydroxyeicosatrienoic acid (5,6-diHETrE)
PE	714.507	16.7514	34:2 PE-H		GCer	1180.8	31.118	42:1 G3Cer+HCOO		TG	834.753	46.9284	49:2 TG+NH4		P450 metabolite	AA	11,12-diHETrE
PE	712.492	13.4109	34:3 PE-H		GCer	1178.78	26.0993	42:2 G3Cer+HCOO		TG	852.803	53.1134	50:0 TG+NH4		P450 metabolite	AA	14,15-diHETrE
PE	728.525	18.6715	35:2 PE-H		GCer	872.682	32.1997	42:1 G1Cer+O+HCOO		TG	850.788	50.8418	50:1 TG+NH4		P450 metabolite	AA	5,6-epoxieicosatrienoic acid (5,6-EpETrE)
PE	744.554	24.502	36:1 PE-H		GCer	1034.74	30.7715	42:1 G2Cer+O+HCOO		TG	848.774	48.6376	50:2 TG+NH4		P450 metabolite	AA	14,15-EpETrE
PE	742.537	20.7916	36:2 PEa-H		Sul	890.64	28.3748	42:1 SuG1Cer-H		TG	846.756	45.7629	50:3 TG+NH4		P450 metabolite	EPA	18-HEPE
PE	742.537	20.8834	36:2 PEb-H		Sul	888.624	23.4962	42:2 SuG1Cer-H		TG	864.803	51.9445	51:1 TG+NH4		P450 metabolite	EPA	5,6-diHETE
PE	740.523	16.8356	36:3 PE-H		Sul	886.606	20.2398	42:3 SuG1Cer-H		TG	862.788	49.5469	51:2 TG+NH4		P450 metabolite	EPA	14,15-diHETE
PE	738.504	13.8967	36:4 PEa-H		Sul	940.568	12.5543	34:1 SuG2Cer-H		TG	860.772	47.1724	51:3 TG+NH4		P450 metabolite	EPA	17,18-diHETE
PE	738.51	15.7578	36:4 PEb-H		Sul	1024.66	24.1045	40:1 SuG2Cer-H		TG	880.835	54.5812	52:0 TG+NH4		P450 metabolite	DHA	20-HDoHE
PE	736.495	12.6326	36:5 PEa-H		Sul	1038.68	27.3289	41:1 SuG2Cer-H		TG	878.82	52.9664	52:1 TG+NH4		P450 metabolite	DHA	19,20-dihydroxydocosapentaenoic acid (19,20-diHDoPE)
PE	736.491	13.4052	36:5 PEb-H		Sul	1052.69	28.6647	42:1 SuG2Cer-H		TG	876.805	50.7095	52:2 TG+NH4
PE	752.523	17.5869	37:4 PE-H		Sul	1050.68	23.8156	42:2 SuG2Cer-H		TG	874.79	48.521	52:3 TG+NH4
PE	768.553	21.734	38:3 PE-H		Sul	892.619	25.1761	41:1 SuG1Cer+O-H		TG	872.773	46.0538	52:4 TGa+NH4
PE	766.537	17.6105	38:4 PEa-H		Sul	906.635	27.4585	42:1 SuG1Cer+O-H		TG	872.772	47.6827	52:4 TGb+NH4
PE	766.539	19.6847	38:4 PEb-H		Sul	1068.69	27.5423	42:1 SuG2Cer+O-H		TG	870.755	43.5138	52:5 TGa+NH4
PE	764.522	15.8683	38:5 PEa-H		Sul	1066.67	22.7487	42:2 SuG2Cer+O-H		TG	870.756	44.6266	52:5 TGb+NH4
PE	764.522	16.8743	38:5 PEb-H							TG	892.834	53.7378	53:1 TG+NH4
PE	762.507	13.5356	38:6 PEa-H							TG	890.819	51.7862	53:2 TG+NH4
PE	762.506	14.5894	38:6 PEb-H							TG	888.801	49.6976	53:3 TG+NH4
PE	794.566	22.7496	40:4 PEa-H							TG	886.789	47.2188	53:4 TG+NH4
PE	794.569	24.0139	40:4 PEb-H							TG	908.866	55.6032	54:0 TG+NH4
PE	790.538	18.2502	40:6 PE-H							TG	906.852	54.4907	54:1 TG+NH4
PE	788.523	14.6753	40:7 PE-H							TG	904.835	52.8102	54:2 TG+NH4
PE	786.508	12.1648	40:8 PE-H							TG	902.82	50.7296	54:3 TG+NH4
ePE	700.527	22.0781	34:2e PE-H							TG	900.806	48.3828	54:4 TGa+NH4
ePE	698.511	18.4039	34:3e PE-H							TG	900.805	50.153	54:4 TGb+NH4
ePE	728.558	26.7425	36:2e PE-H							TG	898.788	45.9749	54:5 TGa+NH4
ePE	726.541	22.7269	36:3e PE-H							TG	898.789	47.5936	54:5 TGb+NH4
ePE	724.527	18.213	36:4e PEa-H							TG	896.773	44.9394	54:6 TGa+NH4
ePE	724.531	19.2895	36:4e PEb-H							TG	896.772	46.4021	54:6 TGb+NH4
ePE	722.512	17.2909	36:5e PE-H							TG	894.757	42.4402	54:7 TGa+NH4
ePE	720.495	14.7205	36:6e PE-H							TG	894.756	43.1493	54:7 TGb+NH4
ePE	736.528	18.6366	37:5e PEa-H							TG	936.898	56.4482	56:0 TG+NH4
ePE	736.527	19.3858	37:5e PEb-H							TG	934.883	55.492	56:1 TG+NH4
ePE	752.56	22.4288	38:4e PEa-H							TG	932.866	54.3382	56:2 TG+NH4
ePE	752.558	23.6633	38:4e PEb-H							TG	930.853	52.7125	56:3 TG+NH4
ePE	750.543	18.1951	38:5e PEa-H							TG	928.837	50.6756	56:4 TGa+NH4
ePE	750.544	20.3525	38:5e PEb-H							TG	928.836	51.2181	56:4 TGb+NH4
ePE	750.544	21.4986	38:5e PEc-H							TG	928.834	52.392	56:4 TGc+NH4
ePE	748.527	17.3982	38:6e PEa-H							TG	926.82	50.0344	56:5 TG+NH4
ePE	748.528	18.4857	38:6e PEb-H							TG	924.804	47.4525	56:6 TGa+NH4
ePE	746.512	14.8372	38:7e PEa-H							TG	924.804	49.0793	56:6 TGb+NH4
ePE	746.512	16.0008	38:7e PEb-H							TG	922.788	44.8634	56:7 TGa+NH4
ePE	778.574	25.961	40:5e PE-H							TG	922.789	46.2841	56:7 TGb+NH4
ePE	776.56	21.4445	40:6e PE-H							TG	920.774	43.4266	56:8 TG+NH4
ePE	774.542	17.8058	40:7e PEa-H							TG	962.912	56.3971	58:1 TG+NH4
ePE	774.544	19.9571	40:7e PEb-H							TG	960.897	55.3458	58:2 TG+NH4
PI	835.535	16.6035	34:1 PI-H							TG	958.881	54.285	58:3 TG+NH4
PI	833.517	13.6171	34:2 PI-H							TG	956.867	52.625	58:4 TGa+NH4
PI	863.564	20.5723	36:1 PI-H							TG	956.863	54.0608	58:4 TGb+NH4
PI	861.549	17.1593	36:2 PI-H							TG	954.849	52.17	58:5 TG+NH4
PI	859.536	13.7735	36:3 PIa-H							TG	952.837	49.8512	58:6 TGa+NH4
PI	859.534	14.4638	36:3 PIb-H							TG	952.836	51.3846	58:6 TGb+NH4
PI	857.518	13.0046	36:4 PI-H							TG	950.82	47.4668	58:7 TGa+NH4
PI	889.58	20.8738	38:2 PI-H							TG	950.819	48.9515	58:7 TGb+NH4
PI	887.565	18.0482	38:3 PIa-H							TG	948.803	44.781	58:8 TGa+NH4
PI	887.567	19.3434	38:3 PIb-H							TG	948.803	46.1835	58:8 TGb+NH4
PI	885.55	14.5817	38:4 PIa-H							TG	946.788	43.4359	58:9 TG+NH4
PI	885.551	16.3921	38:4 PIb-H							TG	944.772	40.4218	58:10 TG+NH4
PI	883.533	13.1505	38:5 PI-H							TG	990.947	57.0967	60:1 TG+NH4
PI	881.518	12.1033	38:6 PI-H							TG	988.929	56.3217	60:2 TG+NH4
PG/BMP	747.517	14.1349	34:1 PG/BMPa-H							TG	986.914	55.4185	60:3 TG+NH4
PG/BMP	747.522	16.9955	34:1 PG/BMPb-H							TG	984.898	54.2492	60:4 TG+NH4
PG/BMP	771.518	11.7621	36:3 PG/BMP-H							TG	982.88	53.9036	60:5 TG+NH4
PG/BMP	865.501	7.8256	44:12 PG/BMP-H							TG	980.867	52.0037	60:6 TG+NH4
										TG	974.817	46.7413	60:9 TG+NH4
										TG	972.803	45.5453	60:10 TG+NH4
										TG	1016.96	57.0019	62:2 TG+NH4
										TG	1014.95	56.1619	62:3 TG+NH4
m/z and RT are representative of a series of LC/MS measurement
Grayed column indicates molecules detected in another series of LC/MS measurement

## Sheet: Table S3
Table S3 Processed data, average value and standard deviations of the levels of lipid molecules in as well as statistical values (p value and FDR) of normal and cancerous tissues
	AVERAGE		SD		Statistical value (P value)		Tissue	Normal	Normal	Normal	Normal	Normal	Normal	Normal	Normal	Normal	Normal	Normal	Normal	Normal	Normal	Normal	Normal	Normal	Normal	Normal	Normal	Normal	Normal	Normal	Normal	Normal	Normal	Normal	Normal	Normal	Normal	Normal	Normal	Normal	Normal	Normal	Normal	Normal	Normal	Normal	Normal	Normal	Normal
	Normal	Canceous	Normal	Canceous	raw	corrected	ID	BK0501N	BK0502N	BK0503N	BK0504N	BK0505N	BK0506N	BK0507N	BK0508N	BK0509N	BK0510N	BK0512N	BK0513N	BK0515N	BK0516N	BK0517N	BK0518N	BK0519N	BK0520N	BK0521N	BK0522N	BK0523N	BK0524N	BK0525N	BK0527N	BK0528N	BK0529N	BK0530N	BK0531N	BK0532N	BK0533N	BK0534N	BK0535N	BK0536N	BK0537N	BK0538N	BK0539N	BK0540N	BK0541N	BK0542N	BK0543N	BK0545N	BK0546N
16:0 LPC	0.0531152	0.0334056	0.0165852	0.0481921	0.0104383	0.014648		0.0782765	0.0472302	0.041951	0.0683384	0.0658561	0.0853447	0.0488498	0.0366606	0.0420295	0.0545186	0.0782541	0.0415711	0.0535644	0.035437	0.0620239	0.0681337	0.0483232	0.0439176	0.0626699	0.0442169	0.0409596	0.0853618	0.0335961	0.0490306	0.0646871	0.0421278	0.0660255	0.0419006	0.0306366	0.0586916	0.0495703	0.0331955	0.089133	0.0409896	0.0488923	0.0418093	0.0585127	0.0496819	0.0473537	0.0537161	0.0772666	0.065864
18:0 LPC	0.0225115	0.0225685	0.00537672	0.0193798	0.984654	1.02368		0.0203322	0.0203322	0.0203322	0.0240575	0.0214132	0.0214132	0.0203322	0.0203322	0.0203322	0.0203322	0.0203322	0.0203322	0.0203322	0.0203322	0.0203322	0.0203322	0.0203322	0.0203322	0.0203322	0.0203322	0.0203322	0.0304726	0.0203322	0.0247189	0.0279534	0.0187098	0.0310189	0.0254459	0.0129496	0.0282521	0.0341076	0.0186365	0.0476073	0.0172113	0.0218432	0.0300415	0.0295835	0.0208839	0.0204757	0.0208168	0.0203322	0.0205896
16:0 LPE	0.0200461	0.0177404	0.00579665	1.05162e-17	0.00765128	0.0108261		0.0177404	0.0177404	0.0177404	0.0177404	0.0177404	0.0177404	0.0177404	0.0177404	0.0177404	0.0177404	0.0177404	0.0177404	0.0177404	0.0177404	0.0177404	0.0177404	0.0177404	0.0177404	0.0177404	0.0177404	0.0177404	0.0177404	0.0177404	0.0217902	0.0277737	0.0177404	0.0271417	0.0196399	0.0177404	0.023031	0.0250096	0.0186019	0.0515411	0.0177404	0.0234327	0.0177404	0.0217727	0.0278457	0.0217511	0.0342742	0.0177404	0.0177404
18:0 LPE	0.0339487	0.018145	0.0181295	0.00413552	7.58787e-07	2.33105e-06	SS	0.0372128	0.0241549	0.0230047	0.0279891	0.0189309	0.0277726	0.0206626	0.0222379	0.0203208	0.0256886	0.0220355	0.0184407	0.042196	0.0402551	0.0494048	0.0241409	0.0371722	0.0280113	0.05593	0.0497862	0.0194211	0.0795769	0.0357188	0.0560113	0.0369753	0.0567414	0.0500177	0.0171488	0.021948	0.0234642	0.035848	0.0394661	0.117003	0.0262429	0.0280953	0.0207131	0.0322447	0.0390864	0.0392759	0.0537936	0.019962	0.0191706
30:0 PC	0.0540291	0.083173	0.0105019	0.0514392	0.000230475	0.000407212	SS	0.0508007	0.0527912	0.0607909	0.0505877	0.0521034	0.0653747	0.0511208	0.0520834	0.0527545	0.0517877	0.0412796	0.074368	0.050584	0.0683608	0.0523592	0.0605281	0.0572128	0.0570778	0.0413475	0.0449199	0.0528503	0.0705183	0.0480268	0.0643728	0.0752221	0.0792085	0.0691743	0.0391175	0.0418947	0.0520807	0.0625884	0.0641007	0.0613526	0.0527194	0.0567713	0.0488744	0.0529263	0.0452524	0.0491841	0.0535862	0.050292	0.0510731
32:0 PC	0.299341	0.493833	0.0705211	0.17288	5.7667e-09	3.17169e-08	SS	0.289103	0.297791	0.28184	0.221627	0.274374	0.340871	0.309883	0.272329	0.323486	0.290094	0.284593	0.458523	0.367965	0.376227	0.315824	0.449422	0.288745	0.269866	0.321888	0.21168	0.295459	0.28547	0.263541	0.280953	0.31832	0.387915	0.292045	0.238823	0.286286	0.202232	0.239035	0.307658	0.416538	0.262299	0.323548	0.245455	0.43012	0.295604	0.264611	0.206126	0.195537	0.266609
32:1 PC	0.126224	0.285714	0.0291114	0.120808	2.30633e-13	3.57481e-12	SS	0.140849	0.127055	0.125468	0.0914598	0.14273	0.132216	0.136318	0.123335	0.0933214	0.117715	0.143187	0.177132	0.132408	0.141445	0.151187	0.129861	0.154729	0.123578	0.115903	0.0982094	0.18615	0.135236	0.0885476	0.14218	0.149865	0.176285	0.131873	0.0803305	0.108354	0.0791027	0.123103	0.173362	0.15909	0.110857	0.0947102	0.0714714	0.0977734	0.0877703	0.16327	0.0998297	0.173586	0.117863
32:2 PC	0.0278766	0.0377043	0.00672774	0.0178538	0.000510982	0.000849975	SS	0.0359123	0.0226833	0.0332602	0.0226009	0.0226009	0.0355489	0.0274379	0.0226009	0.0287916	0.0226009	0.025758	0.0279318	0.0269342	0.0249391	0.0246273	0.0466898	0.036768	0.041494	0.0246273	0.0281889	0.0246273	0.0452205	0.0267208	0.0271768	0.0306186	0.036023	0.0294316	0.019573	0.0197523	0.0331442	0.0409109	0.030461	0.0223841	0.0183898	0.0229597	0.0220133	0.0188276	0.0193025	0.0198609	0.0331547	0.0256027	0.0325574
34:0 PC	0.0482461	0.0899586	0.0139503	0.0377473	2.9023e-09	1.70635e-08	SS	0.047183	0.0487506	0.0481587	0.0415686	0.0436654	0.0715742	0.0711496	0.0530342	0.0507281	0.0415686	0.0518446	0.0847535	0.0540258	0.0675348	0.0541577	0.0712018	0.0505449	0.0396157	0.038799	0.0366167	0.0572602	0.0426581	0.0459692	0.0420546	0.0577146	0.0584913	0.0503767	0.0347554	0.0434423	0.0304904	0.0377411	0.054482	0.0738372	0.0380557	0.0429308	0.0375046	0.0598099	0.0431515	0.0359239	0.0358452	0.030632	0.0517492
34:1 PC	1.87959	1.21872	0.245872	0.353619	5.47971e-15	1.16786e-13	SS	1.92158	1.86582	1.68335	1.65071	2.06032	2.3488	1.60665	1.78916	1.78841	2.16143	1.99103	1.44344	1.97553	1.81308	1.91806	1.90916	2.09681	1.61845	1.5122	1.73526	2.02931	2.14992	1.63891	1.78568	2.08923	1.94676	2.25134	1.8645	1.61264	1.92088	1.72512	2.01757	2.17777	1.95277	1.78247	1.95556	1.60895	1.94875	2.18647	2.27822	2.3698	2.2631
34:2 PC	2.07926	1.78723	0.425349	0.535986	0.00102168	0.00160549	SS	2.3485	1.89683	1.84757	1.98212	1.99177	2.3053	1.99154	1.77683	2.04894	2.00563	1.51062	1.41134	2.11875	1.70006	1.51603	2.06943	2.24905	2.1577	1.83569	2.23134	1.36451	2.47916	2.01555	2.11738	2.29235	1.84057	2.50426	2.04782	1.97413	2.45918	2.64468	2.05442	1.72598	1.65136	2.15224	1.90344	2.17112	2.21079	2.063	2.0629	2.47197	3.60366
34:3 PC	0.0427848	0.0547976	0.00950515	0.0230946	0.00195156	0.0029709	SS	0.0453263	0.0453263	0.0453263	0.0453263	0.0453263	0.0453263	0.0453263	0.0453263	0.0453263	0.0453263	0.0453263	0.0453263	0.0453263	0.0453263	0.0453263	0.0453263	0.0453263	0.0453263	0.0453263	0.0453263	0.0453263	0.0453263	0.0453263	0.0612395	0.0381327	0.0648477	0.0389595	0.02991	0.0405417	0.0344259	0.0642462	0.0545026	0.0488552	0.0257264	0.0301779	0.0285884	0.0334731	0.0262507	0.0530977	0.0462124	0.0410055	0.0564317
35:2 PC	0.0383501	0.0461141	0.0078041	0.0163065	0.000732038	0.00117748	SS	0.0227222	0.0339168	0.0380465	0.0482574	0.0357417	0.0346023	0.0430111	0.0389416	0.0408125	0.0398609	0.0405554	0.0279694	0.0448605	0.0297167	0.0303526	0.0435616	0.0443394	0.0361528	0.0302892	0.0299573	0.0327067	0.0398181	0.0389844	0.0490569	0.050578	0.0334289	0.0514366	0.0352066	0.0339528	0.0402335	0.058655	0.0319052	0.038095	0.0279208	0.0479245	0.042156	0.0286488	0.0296539	0.031092	0.0476587	0.0403356	0.0469501
36:1 PC	0.328041	0.327758	0.065208	0.160009	0.991106	1.02726		0.25942	0.283164	0.336243	0.311681	0.350535	0.363499	0.294413	0.302906	0.290672	0.350315	0.375961	0.269094	0.37688	0.3638	0.300391	0.288764	0.405085	0.222371	0.228005	0.226246	0.324152	0.31057	0.299025	0.355035	0.485141	0.334851	0.470649	0.280302	0.244489	0.299636	0.300467	0.3741	0.41017	0.345044	0.279273	0.343953	0.314121	0.325534	0.385373	0.389697	0.428114	0.452794
36:2 PC	0.652533	1.15007	0.118883	0.466396	2.8532e-09	1.70691e-08	SS	0.612258	0.635976	0.701864	0.769601	0.612958	0.613173	0.724554	0.667615	0.726031	0.71046	0.571066	0.536871	0.754541	0.704483	0.41594	0.662079	0.811729	0.624487	0.522643	0.572858	0.440252	0.696777	0.669554	0.693575	0.730304	0.724816	0.806964	0.612197	0.569866	0.65578	0.899288	0.670326	0.651226	0.472277	0.647553	0.575755	0.624505	0.605726	0.611532	0.68649	0.603804	0.99958
36:3 PCa	0.402642	0.395154	0.0756299	0.100819	0.598267	0.651786		0.363725	0.357442	0.311729	0.347253	0.356899	0.467172	0.349285	0.422813	0.427598	0.436645	0.515759	0.336625	0.520281	0.386165	0.252729	0.476453	0.481094	0.449355	0.409147	0.457619	0.378598	0.425035	0.39444	0.401575	0.321573	0.573309	0.369206	0.413653	0.319951	0.437133	0.539054	0.405642	0.627714	0.317147	0.43275	0.321179	0.33158	0.371992	0.40203	0.416412	0.378111	0.476587
36:3 PCb	0.151129	0.139294	0.0354277	0.0416447	0.111998	0.138374		0.1443	0.1443	0.1443	0.1443	0.1443	0.1443	0.1443	0.1443	0.1443	0.1443	0.1443	0.1443	0.1443	0.1443	0.1443	0.1443	0.1443	0.1443	0.1443	0.1443	0.1443	0.1443	0.1443	0.165875	0.163659	0.14088	0.15578	0.132931	0.147191	0.132429	0.127185	0.172629	0.0950726	0.258213	0.123775	0.213889	0.207237	0.16058	0.126254	0.133596	0.186025	0.298745
36:4 PCa	0.129444	0.195026	0.0445715	0.0892011	1.55784e-06	4.2498e-06	SS	0.146261	0.0781516	0.10648	0.133161	0.102825	0.152157	0.1083	0.120034	0.128754	0.151689	0.152932	0.060623	0.202617	0.114094	0.0666102	0.161961	0.183789	0.140451	0.106494	0.172773	0.079329	0.162366	0.114405	0.131269	0.0900872	0.116847	0.0999961	0.168869	0.0974031	0.186459	0.24784	0.128111	0.173515	0.0725726	0.159483	0.112768	0.0988662	0.106686	0.116057	0.181906	0.120294	0.258067
36:4 PCb	1.15121	0.803793	0.30749	0.408449	1.05285e-07	3.90241e-07	SS	1.67327	1.12506	1.03075	1.24114	1.26738	1.4828	0.953594	0.989752	1.01655	1.01032	0.836305	0.927234	1.22132	1.11476	1.3265	1.08266	0.9956	0.947747	0.998856	0.898836	0.925026	1.2923	1.06766	1.59958	1.43762	0.737258	1.3554	1.03699	0.948511	0.964926	0.954633	0.97842	0.582	1.00077	1.31132	1.86992	1.54271	1.58362	1.54831	0.996818	1.76902	1.83148
36:5 PC	0.171801	0.111841	0.121427	0.0993224	5.6698e-10	4.20305e-09	SS	0.106077	0.132818	0.179699	0.149209	0.0889403	0.119085	0.223727	0.142316	0.0832747	0.113179	0.173875	0.0798711	0.114981	0.128044	0.205573	0.135219	0.213092	0.0772138	0.114742	0.055186	0.206112	0.304386	0.117297	0.20659	0.427154	0.118461	0.642475	0.0891643	0.182759	0.215012	0.103881	0.0955838	0.19405	0.401773	0.110308	0.15478	0.0547678	0.100141	0.1231	0.174567	0.550694	0.152281
38:2 PC	0.0232435	0.0305346	0.0033441	0.0391245	0.199299	0.232743		0.0232924	0.0232924	0.0232924	0.0232924	0.0232924	0.0232924	0.0232924	0.0232924	0.0232924	0.0232924	0.0232924	0.0232924	0.0232924	0.0232924	0.0232924	0.0232924	0.0232924	0.0232924	0.0232924	0.0232924	0.0232924	0.0232924	0.0232924	0.0267287	0.0251244	0.0238485	0.0318571	0.0192596	0.014217	0.0224539	0.0221854	0.0338331	0.0315898	0.0214783	0.0206536	0.0196062	0.0165972	0.0177754	0.0290322	0.0173328	0.0232924	0.0232924
38:3 PCa	0.0288839	0.0553035	0.00502307	0.0419084	5.56804e-05	0.000109751	SS	0.0251574	0.0238327	0.0238327	0.0265592	0.0238327	0.0265041	0.0339811	0.025235	0.0243824	0.0403543	0.0342661	0.0296785	0.0337529	0.0298022	0.0251574	0.0251574	0.0341907	0.0289407	0.0251574	0.0298989	0.0251574	0.0311107	0.0291899	0.0333758	0.0285707	0.0317911	0.0337593	0.0287106	0.0204623	0.0306342	0.0340828	0.0428474	0.0369703	0.0251676	0.0255317	0.0167079	0.0260769	0.0246675	0.0318681	0.0249496	0.0266068	0.030465
38:3 PCb	0.0775061	0.130239	0.0204142	0.0819852	6.93677e-05	0.000133641	SS	0.0889091	0.068039	0.0734574	0.0687334	0.10008	0.0848085	0.0982401	0.0518673	0.0576134	0.0780807	0.0651435	0.0881317	0.0858051	0.0894683	0.0656886	0.103709	0.0670316	0.0701497	0.0476522	0.053104	0.0676042	0.0698166	0.0524415	0.0729115	0.10579	0.075113	0.0920336	0.0475224	0.0592981	0.0641797	0.06263	0.115948	0.0631798	0.106598	0.0573449	0.0838558	0.0979481	0.0717482	0.0591667	0.0757806	0.0875447	0.139372
38:4 PCa	0.0379258	0.0445184	0.00841177	0.0196866	0.0424872	0.0552982		0.0417099	0.0328696	0.0293882	0.0286733	0.0455807	0.0453839	0.0373602	0.0258145	0.0413454	0.0408913	0.0419612	0.0363852	0.0410356	0.0371172	0.0301362	0.0467963	0.0306574	0.0417599	0.0311379	0.0368228	0.0376454	0.0378291	0.0319486	0.0405669	0.0382038	0.0560492	0.0406655	0.0346913	0.0317431	0.0329721	0.0369673	0.0575775	0.0350052	0.0644597	0.0364709	0.044611	0.0483683	0.0369498	0.0372707	0.0319796	0.0292571	0.0526533
38:4 PCb	0.412935	0.543216	0.0795837	0.255008	0.000385337	0.00064729	SS	0.44638	0.438048	0.417673	0.458693	0.461287	0.48969	0.391954	0.420059	0.412403	0.361651	0.420526	0.417088	0.464648	0.519368	0.462154	0.412718	0.375998	0.314447	0.321346	0.247031	0.351361	0.428891	0.386468	0.453329	0.420441	0.364137	0.495046	0.376949	0.354345	0.30175	0.366643	0.46722	0.275658	0.35908	0.397125	0.538549	0.568814	0.462413	0.521957	0.375638	0.542295	0.556043
38:5 PCa	0.244416	0.212262	0.0343865	0.0683623	0.00294436	0.00436533	SS	0.267073	0.270006	0.230563	0.221057	0.282702	0.285228	0.229193	0.230273	0.243647	0.237099	0.254675	0.261638	0.302129	0.239725	0.235491	0.212754	0.221563	0.230196	0.20033	0.188848	0.241125	0.208479	0.231372	0.288091	0.227981	0.302368	0.256041	0.253281	0.227649	0.222593	0.231492	0.232675	0.187943	0.261918	0.28162	0.265364	0.282907	0.261994	0.313961	0.233562	0.283307	0.328158
38:5 PCb	0.0411632	0.0448188	0.0254543	0.0283825	0.138861	0.168511		0.0224318	0.0343626	0.0498334	0.0374121	0.0275702	0.0215453	0.0439447	0.0369268	0.0197092	0.0226061	0.0538779	0.0336153	0.0284479	0.0368268	0.0501371	0.0347421	0.0654875	0.0187699	0.0281094	0.0187699	0.0642314	0.0555402	0.0355367	0.0386797	0.108407	0.0259899	0.163954	0.0212361	0.0418688	0.0313856	0.0268347	0.0332957	0.0625006	0.0739436	0.0270356	0.0362354	0.0198718	0.029565	0.0310614	0.0472344	0.0827968	0.0301627
38:6 PC	0.235793	0.136956	0.0917259	0.10125	2.33047e-08	1.01884e-07	SS	0.325297	0.215075	0.204547	0.272301	0.239534	0.236043	0.209812	0.187631	0.202236	0.204098	0.196128	0.143479	0.245635	0.204375	0.283008	0.192294	0.220096	0.174611	0.182719	0.182068	0.206707	0.342441	0.228158	0.223732	0.396289	0.238787	0.558548	0.223233	0.179585	0.239601	0.239487	0.161979	0.128892	0.273445	0.235764	0.226971	0.155094	0.284348	0.24459	0.286416	0.572876	0.345172
40:6 PC	0.0557088	0.0610206	0.0210683	0.037873	0.323065	0.362386		0.0505589	0.0536456	0.0745566	0.0816156	0.0476508	0.0494081	0.0617134	0.0512183	0.042441	0.0437849	0.054594	0.0504556	0.0574875	0.0584232	0.0682144	0.0455683	0.0631133	0.0292829	0.0308054	0.0327971	0.0499175	0.0625397	0.0532984	0.0537207	0.0958816	0.0537029	0.160736	0.0470345	0.051462	0.0438887	0.0495524	0.0419899	0.0391724	0.0622395	0.057504	0.0437918	0.0427429	0.0710534	0.0648277	0.0654307	0.0908197	0.0668019
32:0e PC	0.0232461	0.0383758	0.00415997	0.0324514	0.00274046	0.00411673	SS	0.0247044	0.0247044	0.0247044	0.0247044	0.0247044	0.0247044	0.0247044	0.0247044	0.0247044	0.0247044	0.0247044	0.0247044	0.0247044	0.0247044	0.0247044	0.0247044	0.0247044	0.0247044	0.0247044	0.0247044	0.0247044	0.0247044	0.0247044	0.0192572	0.0246018	0.0246842	0.0214527	0.0147749	0.0214983	0.0139314	0.0195737	0.0208476	0.0205276	0.0186142	0.0220515	0.0155507	0.0356729	0.0195156	0.0190069	0.0183712	0.0226357	0.0226357
32:1e PC	0.0245033	0.0848154	0.00561356	0.0559033	2.30384e-09	1.42838e-08	SS	0.0287264	0.0275546	0.0275546	0.0275546	0.0275546	0.0275546	0.0275546	0.0275546	0.0275546	0.0275546	0.0287264	0.0287264	0.0287264	0.0287264	0.0287264	0.0287264	0.0287264	0.0287264	0.0287264	0.0287264	0.0287264	0.0287264	0.0287264	0.0179581	0.0247875	0.0248274	0.0178118	0.016154	0.0179477	0.0125953	0.0143223	0.0200595	0.0335949	0.0164968	0.0182111	0.015435	0.0274483	0.0182619	0.0123325	0.0127783	0.0238078	0.023891
32:2e PC	0.0188149	0.033344	0.00306182	0.0263139	0.00044675	0.000746773	SS	0.019971	0.019971	0.019971	0.019971	0.019971	0.019971	0.019971	0.019971	0.019971	0.019971	0.019971	0.019971	0.019971	0.019971	0.019971	0.019971	0.019971	0.019971	0.019971	0.019971	0.019971	0.019971	0.019971	0.0158869	0.0296288	0.0152925	0.022724	0.0150881	0.0144816	0.0221987	0.0132879	0.0132879	0.0199994	0.0142479	0.0173277	0.0148302	0.0132879	0.0147145	0.0132879	0.0132879	0.019971	0.019971
34:1e PC	0.0350194	0.0610095	0.0067169	0.0288783	1.90621e-07	6.56584e-07	SS	0.0281909	0.033247	0.0327222	0.0327222	0.0327222	0.0327222	0.0380451	0.0374265	0.0360948	0.0459909	0.0330873	0.0472002	0.0463846	0.0390149	0.0349046	0.0344806	0.0313031	0.0336156	0.0292141	0.0328852	0.0332818	0.0372628	0.0374487	0.035705	0.0474327	0.0452757	0.0343189	0.032012	0.0274904	0.0268761	0.0355899	0.0358781	0.0441163	0.0251131	0.0391516	0.02944	0.0474422	0.0317181	0.0374081	0.0262778	0.0259742	0.037615
34:2e PC	0.0213731	0.0339927	0.00477346	0.0235934	0.00096361	0.00152125	SS	0.0219227	0.0219633	0.0218821	0.0218821	0.0218821	0.0233608	0.0222459	0.0218821	0.0218821	0.022024	0.0219227	0.0219227	0.0219227	0.0219227	0.0219227	0.0219227	0.0331351	0.0219227	0.0219227	0.0219227	0.0219227	0.0356469	0.0219227	0.0152542	0.020716	0.0189205	0.0183742	0.0203577	0.0144512	0.0193163	0.0247653	0.0177013	0.0377955	0.0129268	0.0210337	0.0129268	0.0154904	0.0182316	0.0161192	0.0227834	0.0198507	0.0284804
34:3e PC	0.0302897	0.0782944	0.00802473	0.0622738	1.39133e-06	3.85728e-06	SS	0.0228846	0.0269081	0.0300662	0.0269081	0.0334909	0.052067	0.0269081	0.0269081	0.0297993	0.0269081	0.0360357	0.0228846	0.0334192	0.0228846	0.0228846	0.0412954	0.0313994	0.0342268	0.0259454	0.0274853	0.0228846	0.0310856	0.0271828	0.0269687	0.0330537	0.0309196	0.0297275	0.0316254	0.0206201	0.0293702	0.0417035	0.0231703	0.0678852	0.0231976	0.0307845	0.025462	0.0320198	0.021222	0.0192374	0.027815	0.0305004	0.0359159
36:3e PC	0.0178132	0.0261786	0.000509661	0.0174564	0.0015036	0.00230959	SS	0.0177404	0.0177404	0.0177404	0.0177404	0.0177404	0.0177404	0.0177404	0.0177404	0.0177404	0.0177404	0.0177404	0.0177404	0.0177404	0.0177404	0.0177404	0.0177404	0.0177404	0.0177404	0.0177404	0.0177404	0.0177404	0.0177404	0.0177404	0.0177404	0.0177404	0.0177404	0.0177404	0.0177404	0.0177404	0.0177404	0.0177404	0.0177404	0.021308	0.0177404	0.0177404	0.0177404	0.0177404	0.0177404	0.0177404	0.0177404	0.0177404	0.0177404
36:4e PC	0.0341542	0.0617116	0.00914769	0.0317943	2.50402e-07	8.29e-07	SS	0.0404707	0.0547942	0.0283715	0.0342117	0.0394039	0.0380427	0.052975	0.0314566	0.0316042	0.0287863	0.0229529	0.0396765	0.0357396	0.038507	0.0247682	0.0242272	0.029287	0.0297112	0.0229529	0.0353333	0.0229529	0.039672	0.0315926	0.0369272	0.0361046	0.0446156	0.0346634	0.0521674	0.0316507	0.0319799	0.034752	0.0316983	0.0192252	0.0225793	0.0395475	0.0485583	0.0414731	0.040713	0.0421089	0.0316587	0.0291918	0.045289
36:5e PC	0.0771403	0.181741	0.0177736	0.148157	8.70121e-06	1.9267e-05	SS	0.0529021	0.0652891	0.0754117	0.0783482	0.110893	0.116847	0.0626038	0.0780159	0.0751158	0.0658717	0.0808767	0.0801889	0.0953644	0.0820386	0.0863322	0.0864839	0.0597851	0.069591	0.0728122	0.0404498	0.0748876	0.0649352	0.0591858	0.0969031	0.0824342	0.0746176	0.0703594	0.0903836	0.0643261	0.0582176	0.0613062	0.0730013	0.0712884	0.0658455	0.0940103	0.10743	0.130176	0.0822394	0.0874344	0.0587239	0.0660114	0.0993092
36:6e PC	0.019708	0.0323441	0.00586527	0.028665	0.000666765	0.00108788	SS	0.0180757	0.0180757	0.0180757	0.0180757	0.0180757	0.0180757	0.0180757	0.0180757	0.0180757	0.0180757	0.0180757	0.0180757	0.0180757	0.0180757	0.0180757	0.0180757	0.0212082	0.0180757	0.0180757	0.0180757	0.0180757	0.0189224	0.0180757	0.0244508	0.0427085	0.0168051	0.0439281	0.0168051	0.0178189	0.0168051	0.0174314	0.0168051	0.0362992	0.0282728	0.0174767	0.0168051	0.0168051	0.0168051	0.0168051	0.0204643	0.0180757	0.0180757
38:4e PC	0.0178581	0.0261239	0.00158834	0.0153049	0.000596819	0.000983166	SS	0.0185223	0.0185223	0.0185223	0.0185223	0.0185223	0.0185223	0.0185223	0.0185223	0.0185223	0.0185223	0.0185223	0.0185223	0.0185223	0.0185223	0.0185223	0.0185223	0.0185223	0.0185223	0.0185223	0.0185223	0.0185223	0.0185223	0.0185223	0.0157462	0.0157462	0.019753	0.0157462	0.0157462	0.0157462	0.0157462	0.0157462	0.0157462	0.0157462	0.0157462	0.0157462	0.0178751	0.0242568	0.0157462	0.0157462	0.0157462	0.0185223	0.0185223
38:5e PCa	0.0278043	0.0701995	0.00761236	0.0281528	3.70376e-15	8.41988e-14	SS	0.0245543	0.0344424	0.0344424	0.0344424	0.0344424	0.0344424	0.0376652	0.0414532	0.0344424	0.0344424	0.0272355	0.0441831	0.0368217	0.0288874	0.0303849	0.0245543	0.0245543	0.0245543	0.0245543	0.0245543	0.0245543	0.0245543	0.027592	0.0235388	0.0277413	0.0417427	0.0218229	0.0291085	0.0279397	0.0183703	0.0161184	0.0244203	0.0246286	0.0180132	0.0239391	0.0313695	0.0441445	0.0237372	0.0299451	0.0216069	0.0176426	0.0233558
38:5e PCb	0.0225328	0.0314387	0.0068291	0.0223714	0.00672358	0.00963337	SS	0.0240757	0.0240757	0.0240757	0.0240757	0.0240757	0.0240757	0.0240757	0.0240757	0.0240757	0.0240757	0.0240757	0.0240757	0.0240757	0.0240757	0.0240757	0.0240757	0.0240757	0.0240757	0.0240757	0.0240757	0.0240757	0.0240757	0.0240757	0.0329762	0.0364757	0.0184901	0.0203343	0.0186093	0.0113431	0.00991401	0.00991401	0.0138586	0.00991401	0.00991401	0.0256811	0.027798	0.0157994	0.0141966	0.0241544	0.00991401	0.0240757	0.0484752
34:1 PE	0.462532	0.0975994	0.0879417	0.0472996	1.32413e-28	4.51528e-26	SS	0.429099	0.492024	0.406459	0.387577	0.460308	0.545654	0.402899	0.461043	0.413881	0.500627	0.464837	0.271202	0.461102	0.444687	0.46633	0.433988	0.609906	0.377127	0.385321	0.459669	0.483687	0.507177	0.390007	0.477679	0.485563	0.508837	0.622689	0.479431	0.400898	0.60367	0.457427	0.534755	0.553296	0.525928	0.454915	0.460354	0.321923	0.567283	0.616624	0.597774	0.523037	0.556491
34:2 PE	0.591235	0.112173	0.222106	0.060324	3.91541e-20	2.22526e-18	SS	0.713977	0.435575	0.412067	0.41591	0.436026	0.427296	0.427192	0.402089	0.487395	0.465908	0.283075	0.324632	0.592462	0.401006	0.382364	0.510054	0.607632	0.58124	0.420548	0.755494	0.372921	0.712054	0.613487	0.59738	0.713704	0.686579	0.814699	0.695682	0.520963	0.91415	0.945405	0.541824	0.259128	0.535368	0.742571	0.63144	0.540243	0.848864	0.596917	0.962384	0.741954	1.11508
34:3 PE	0.0231497	0.0180163	0.0064908	0.00193123	5.02466e-06	1.18987e-05	SS	0.0296047	0.024073	0.0211986	0.0177404	0.0237137	0.0255044	0.0269247	0.0201207	0.0308997	0.0292494	0.0177404	0.0177404	0.0255408	0.02048	0.0177404	0.0190428	0.0217885	0.0208393	0.0177404	0.0266765	0.0211986	0.0238363	0.0177404	0.0352606	0.0192823	0.0410002	0.0323334	0.0256316	0.0177404	0.0254378	0.0436451	0.0288177	0.0178557	0.0302738	0.0200771	0.0177404	0.0177404	0.0216824	0.0338236	0.0291972	0.0177404	0.0177404
35:2 PE	0.023253	0.0177487	0.00728188	0.00013122	3.15108e-06	7.90088e-06	SS	0.0177729	0.019714	0.0220559	0.0237571	0.0177729	0.0177729	0.0202474	0.0179815	0.0238208	0.0194377	0.0177729	0.0177729	0.0264779	0.0180255	0.0177729	0.0205494	0.0208718	0.0186243	0.0203083	0.0229269	0.0177729	0.0316717	0.0220682	0.0274302	0.0350591	0.024253	0.039336	0.0225085	0.0198957	0.0419769	0.0433982	0.0229725	0.0176436	0.0224361	0.034487	0.0324558	0.0177943	0.0267749	0.0228988	0.043519	0.0177729	0.0180029
36:1 PE	0.297648	0.228692	0.0530087	0.116983	0.000330996	0.000564348	SS	0.258098	0.267568	0.292689	0.234548	0.273278	0.335557	0.299688	0.264598	0.252725	0.290536	0.35628	0.28271	0.348461	0.318997	0.289888	0.323668	0.354451	0.250701	0.252152	0.25093	0.333908	0.274089	0.274068	0.286786	0.339034	0.35787	0.319754	0.240492	0.222423	0.264185	0.282567	0.400526	0.46769	0.291584	0.268884	0.283036	0.297739	0.259967	0.296499	0.284313	0.256518	0.337332
36:2 PEa	0.615852	0.330167	0.162596	0.140542	4.55307e-13	6.46916e-12	SS	0.713242	0.52537	0.490169	0.522187	0.455239	0.520828	0.566341	0.502166	0.566624	0.616478	0.413029	0.401341	0.732117	0.688725	0.419701	0.551833	0.853438	0.70955	0.526249	0.86246	0.469178	0.798566	0.718069	0.648955	0.735284	0.63532	0.803348	0.540418	0.451681	0.786261	0.920273	0.634735	0.350657	0.534148	0.668434	0.627052	0.497931	0.644071	0.573117	0.709864	0.625557	1.05336
36:2 PEb	0.0960579	0.0710694	0.0226355	0.0278473	0.000143898	0.000261006	SS	0.0860762	0.0860762	0.0860762	0.0860762	0.0860762	0.0860762	0.0860762	0.0860762	0.0860762	0.0860762	0.0860762	0.0860762	0.0860762	0.0860762	0.0860762	0.0860762	0.0860762	0.0860762	0.0860762	0.0860762	0.0860762	0.0860762	0.0860762	0.100599	0.0858066	0.144099	0.0927203	0.101084	0.0942152	0.113661	0.133093	0.140691	0.207255	0.116512	0.1079	0.0863459	0.0832266	0.0929475	0.137493	0.114752	0.0860762	0.0860762
36:3 PE	0.392484	0.125187	0.101949	0.0989503	3.30412e-17	1.12671e-15	SS	0.461385	0.435023	0.34439	0.372276	0.401901	0.418698	0.403479	0.387698	0.488495	0.514899	0.414286	0.248372	0.509789	0.364267	0.227136	0.434688	0.486105	0.510911	0.403551	0.610798	0.344655	0.513586	0.460797	0.328906	0.281503	0.530309	0.34706	0.352481	0.235144	0.458335	0.557253	0.347516	0.359673	0.347801	0.399173	0.257437	0.234251	0.327991	0.384191	0.421726	0.308697	0.498027
36:4 PEa	0.0554478	0.0249278	0.0226089	0.0082336	1.37906e-13	2.47506e-12	SS	0.0730759	0.0424899	0.0526276	0.0474755	0.0382096	0.0559139	0.0420089	0.0476268	0.0586055	0.0871315	0.0513722	0.0274223	0.0886117	0.0480955	0.0340872	0.05471	0.101262	0.0824545	0.062516	0.119143	0.036721	0.0820369	0.0819389	0.0428791	0.0414917	0.0541955	0.0397429	0.0594797	0.0297104	0.0869193	0.100436	0.0395429	0.0415173	0.0281106	0.0601352	0.0478823	0.0342357	0.0454803	0.0428563	0.0646522	0.035217	0.0904325
36:4 PEb	1.22797	0.172249	0.463093	0.0756728	1.81418e-20	1.23727e-18	SS	1.81137	0.793606	0.720753	0.885422	0.913416	0.948059	0.752874	0.754849	0.749301	0.847475	0.728526	0.613112	1.29607	0.960888	1.36065	0.955175	1.10492	1.13351	1.01137	1.23046	0.856083	1.44322	1.22461	1.55211	1.38482	1.12243	2.0663	1.77191	1.18461	1.91797	1.96867	1.29739	0.557073	1.266	1.71491	2.02044	1.19128	2.1127	2.05244	1.84822	1.54034	1.86492
36:5 PEa	0.0388559	0.0197994	0.0148406	0.00320146	1.0136e-11	1.11496e-10	SS	0.0753914	0.0388473	0.0323122	0.0299876	0.0350704	0.0442091	0.0360696	0.0327457	0.0272294	0.0456921	0.0254612	0.0229432	0.0467862	0.0280158	0.0494854	0.023843	0.0402386	0.0368891	0.0292414	0.0458865	0.0458236	0.0484642	0.0296912	0.0586187	0.0449537	0.047372	0.0524768	0.04867	0.0422135	0.0452198	0.0523981	0.0631733	0.0255904	0.0601165	0.0407557	0.0352901	0.027862	0.0379626	0.0898312	0.050888	0.0280845	0.0270744
36:5 PEb	0.239876	0.0269472	0.175499	0.0153158	8.09198e-12	9.51505e-11	SS	0.134353	0.190285	0.24483	0.147225	0.12345	0.15033	0.262765	0.165779	0.104642	0.133908	0.130071	0.0847428	0.179748	0.176226	0.235067	0.186253	0.288984	0.116107	0.131218	0.0940378	0.227428	0.499008	0.200921	0.279247	0.647251	0.202521	0.89982	0.186875	0.242254	0.402978	0.197428	0.120371	0.0998971	0.453473	0.203694	0.203631	0.0607277	0.184095	0.174419	0.323035	0.727614	0.206409
37:4 PE	0.0558802	0.0185998	0.0161956	0.00357649	9.34795e-21	1.06255e-18	SS	0.0610055	0.0422853	0.0421494	0.0520987	0.0407186	0.0449697	0.0404584	0.0552404	0.0542034	0.0378987	0.0455152	0.0323975	0.0541154	0.0472496	0.0629023	0.0602421	0.0489425	0.0423087	0.0411653	0.0469301	0.0496211	0.0676212	0.0656475	0.0742514	0.0712759	0.0367052	0.083524	0.0634927	0.0509224	0.0638225	0.0700593	0.0649456	0.0290912	0.0467229	0.0768324	0.0995752	0.0505129	0.0707156	0.0620428	0.0649172	0.0828685	0.0856824
38:3 PE	0.0847734	0.0794503	0.0197455	0.0348735	0.360133	0.400017		0.0868196	0.0729245	0.0786103	0.0675	0.0900796	0.103932	0.119862	0.0672783	0.0754524	0.0962005	0.0680997	0.100746	0.102392	0.0976468	0.065532	0.133131	0.0764773	0.0950901	0.0711933	0.0688902	0.0858729	0.0934613	0.0722348	0.0951952	0.116911	0.101051	0.108303	0.0568139	0.0666832	0.0764244	0.0798873	0.113812	0.0944271	0.11173	0.0681371	0.0801555	0.10091	0.0661541	0.0603942	0.0765914	0.0533982	0.0884428
38:4 PEa	0.0320486	0.0234017	0.00849617	0.0128607	0.000190196	0.000341353	SS	0.0354149	0.0432134	0.0292024	0.0249921	0.0452555	0.0410284	0.0454143	0.0237618	0.034706	0.0456935	0.0224215	0.0262437	0.0363371	0.0276677	0.0265953	0.0409518	0.0250661	0.0353773	0.0263409	0.0342638	0.0331337	0.0334417	0.0198409	0.0338567	0.0314345	0.0429073	0.024775	0.0247809	0.0242035	0.0305697	0.0340423	0.0430272	0.0194904	0.0619219	0.0271591	0.0296271	0.0311705	0.0266653	0.0326142	0.0284941	0.0224273	0.0407238
38:4 PEb	2.07448	0.733011	0.631654	0.277469	2.62454e-19	1.27853e-17	SS	2.28296	1.66403	1.53985	1.79814	1.62859	1.77708	1.48868	1.65896	1.6462	1.76184	1.22402	1.3121	2.06531	1.82793	1.919	1.49837	2.08897	1.77674	1.54274	1.76235	1.54599	2.08584	1.70105	3.27171	2.65509	2.31827	3.22223	2.60448	2.56737	2.60627	3.13543	2.79816	1.21955	2.8248	2.99196	3.10259	2.59534	3.0829	2.90664	2.71653	2.20312	2.48255
38:5 PEa	0.569253	0.1569	0.147316	0.0880274	1.28923e-20	1.09907e-18	SS	0.886632	0.65226	0.493579	0.603226	0.664707	0.741926	0.510134	0.622867	0.719556	0.814966	0.736349	0.412642	0.848932	0.620386	0.569437	0.631114	0.679556	0.729048	0.680025	0.75152	0.680078	0.819216	0.746709	0.515035	0.406097	0.475985	0.502932	0.537348	0.3694	0.490556	0.575791	0.531187	0.477292	0.507	0.538029	0.481646	0.402481	0.494009	0.68628	0.508664	0.496436	0.599748
38:5 PEb	0.201875	0.0552023	0.108211	0.0363604	6.82022e-16	1.789e-14	SS	0.121391	0.23932	0.409065	0.222586	0.108902	0.188357	0.352497	0.280511	0.139029	0.218296	0.166803	0.109852	0.17517	0.236796	0.2298	0.155861	0.349001	0.113682	0.126816	0.0900409	0.293481	0.354302	0.184935	0.207001	0.450569	0.157675	0.514167	0.104757	0.19977	0.230691	0.143555	0.112382	0.119771	0.319779	0.142411	0.152283	0.0532158	0.125674	0.139663	0.243638	0.349022	0.106939
38:6 PEa	0.132709	0.0291421	0.0761129	0.0201	6.47594e-13	8.49345e-12	SS	0.101808	0.12785	0.132063	0.0931476	0.0744406	0.107296	0.17997	0.142093	0.0809552	0.11522	0.133794	0.0493803	0.136624	0.12125	0.121874	0.109461	0.226763	0.095602	0.0903061	0.0845144	0.20037	0.32985	0.134161	0.143246	0.24516	0.115171	0.358674	0.070722	0.0900319	0.179641	0.118113	0.0704807	0.113122	0.230517	0.097099	0.0859747	0.0324664	0.0697765	0.0947253	0.173177	0.306128	0.100567
38:6 PEb	0.358787	0.122466	0.126421	0.0638335	2.2488e-16	6.97128e-15	SS	0.367886	0.363298	0.322851	0.374135	0.364452	0.393234	0.269787	0.326227	0.383222	0.291862	0.227191	0.197811	0.34109	0.263297	0.317912	0.350638	0.364794	0.269608	0.282883	0.295364	0.248217	0.483081	0.306492	0.442814	0.896606	0.339478	0.593511	0.403531	0.321323	0.480879	0.413385	0.28822	0.134848	0.414264	0.46911	0.428231	0.285011	0.541394	0.431752	0.43776	0.474542	0.393192
40:4 PEa	0.0297432	0.0535834	0.00807421	0.0171897	9.65169e-12	1.09708e-10	SS	0.0289284	0.0349501	0.0233869	0.0280072	0.0284758	0.0372649	0.0275347	0.0233869	0.0234573	0.0233869	0.0202888	0.0457843	0.0337415	0.0343834	0.0390794	0.043661	0.0222192	0.0251205	0.0202888	0.0264346	0.0272126	0.0222308	0.0293982	0.0310583	0.0285947	0.0324095	0.0241611	0.0277612	0.0263468	0.022289	0.0265864	0.0365274	0.0273134	0.0273026	0.0269474	0.0274639	0.0517688	0.0352137	0.034548	0.0294399	0.0173668	0.0372339
40:4 PEb	0.0262006	0.020172	0.00627283	0.00576064	1.79474e-05	3.77783e-05	SS	0.0318021	0.0229362	0.0230236	0.0378927	0.0192231	0.029122	0.0324908	0.0243882	0.0192231	0.0305198	0.0205474	0.0205474	0.032937	0.0245326	0.0279945	0.0205474	0.0233847	0.0222119	0.0205474	0.0216398	0.0205474	0.0285063	0.0205474	0.0353995	0.0296083	0.0188861	0.0289875	0.0188877	0.0230769	0.0301781	0.0236239	0.0377309	0.014677	0.0351358	0.0249538	0.026077	0.0153692	0.0287241	0.0351255	0.0308874	0.0259644	0.0276963
40:6 PE	0.108134	0.149331	0.0318913	0.081482	0.000706535	0.00114728	SS	0.0753052	0.111728	0.115658	0.0993159	0.0975971	0.111381	0.115101	0.12545	0.0970679	0.0824832	0.0825405	0.111701	0.111407	0.114889	0.135357	0.106327	0.13258	0.0749716	0.0807129	0.0810778	0.110945	0.130793	0.116572	0.123087	0.250878	0.12238	0.192835	0.0825041	0.0952091	0.101415	0.092043	0.0907023	0.0931726	0.105658	0.114383	0.0832763	0.0842525	0.122304	0.0972802	0.0999644	0.129771	0.103611
40:7 PE	0.116135	0.0737696	0.0286822	0.046637	3.35404e-06	8.28788e-06	SS	0.0846866	0.139979	0.117749	0.108331	0.0909382	0.130032	0.0960601	0.116266	0.146506	0.114197	0.0963118	0.0927538	0.131444	0.117353	0.0959969	0.0965354	0.153567	0.0868378	0.100987	0.106282	0.0948208	0.159365	0.120665	0.129552	0.191913	0.163172	0.1721	0.0915087	0.110055	0.131231	0.145581	0.10831	0.107542	0.122379	0.138252	0.0921692	0.0841001	0.117174	0.141518	0.124957	0.144278	0.11482
40:8 PE	0.0294423	0.0177085	0.00917088	0.00108345	5.45921e-11	5.17108e-10	SS	0.030777	0.0286533	0.0284948	0.034471	0.0202828	0.0234134	0.0262277	0.0349703	0.0253044	0.0241295	0.0222365	0.0187747	0.0337372	0.0205333	0.0233203	0.0187747	0.0371343	0.0249387	0.0228148	0.0394112	0.0187747	0.0412586	0.0281382	0.0354192	0.0444078	0.0381187	0.0458542	0.035696	0.0279003	0.0382822	0.0480039	0.0239324	0.0192032	0.0246996	0.0402561	0.0316973	0.0220666	0.0405851	0.0465911	0.0516863	0.0220543	0.0285617
34:2e PE	0.294289	0.187348	0.0445762	0.0912289	1.64965e-09	1.08179e-08	SS	0.26171	0.269655	0.261069	0.258846	0.3266	0.388264	0.225747	0.320905	0.274769	0.348973	0.284821	0.201839	0.29473	0.328925	0.251313	0.321236	0.384278	0.264116	0.265141	0.29872	0.267408	0.306825	0.258206	0.317938	0.315992	0.302348	0.312883	0.268872	0.217631	0.296575	0.295764	0.294187	0.413919	0.29347	0.285224	0.261843	0.276846	0.263837	0.290413	0.268959	0.274452	0.362416
34:3e PE	0.0877103	0.112665	0.0253261	0.0685379	0.00512513	0.00750073	SS	0.0579873	0.063316	0.0907137	0.0652725	0.0846011	0.151612	0.0533263	0.0758208	0.0975876	0.0903162	0.0902362	0.051324	0.0950223	0.0704712	0.0550258	0.141519	0.105625	0.117933	0.0763286	0.0989349	0.0520643	0.109645	0.0907937	0.0911742	0.112255	0.0835347	0.0898557	0.0846451	0.054167	0.110059	0.11592	0.0683131	0.142309	0.0703042	0.0982034	0.0675433	0.0876876	0.072861	0.0543253	0.0955952	0.0531597	0.125329
36:2e PE	0.054641	0.0913698	0.0143506	0.0847769	0.0054577	0.00791947	SS	0.0448423	0.037372	0.0377537	0.0357577	0.0603244	0.0717706	0.0378914	0.0420032	0.0411183	0.0469319	0.0509249	0.0540277	0.067101	0.057819	0.0510395	0.0661331	0.0596305	0.0642423	0.0458102	0.0451926	0.067101	0.0469139	0.0532954	0.0583518	0.0721471	0.0571946	0.0608111	0.0541906	0.0360402	0.0559176	0.0474121	0.0588718	0.105228	0.0557371	0.0445763	0.0509517	0.0567786	0.0440152	0.0435472	0.0469659	0.0381011	0.0546102
36:3e PE	0.0385669	0.0991253	0.0116842	0.0729609	5.26939e-07	1.63351e-06	SS	0.0248914	0.0264225	0.0317784	0.0282078	0.039014	0.0560212	0.0307054	0.0332564	0.0298387	0.0378484	0.0329389	0.0251451	0.0454441	0.0301548	0.0209447	0.0517322	0.0492663	0.0400226	0.0276262	0.0491113	0.0279804	0.0447207	0.0375433	0.029647	0.0645086	0.0313404	0.0397164	0.0365574	0.0296693	0.0485967	0.0459587	0.033082	0.0715832	0.0338516	0.0441274	0.0359204	0.031675	0.0264749	0.0244976	0.0506372	0.0266795	0.0554113
36:4e PEa	0.172612	0.0466046	0.0589621	0.0248388	3.72724e-19	1.58874e-17	SS	0.194853	0.182616	0.190234	0.125925	0.176115	0.186131	0.253951	0.160987	0.182921	0.222919	0.123617	0.129252	0.149419	0.160146	0.111907	0.106421	0.163502	0.217511	0.155836	0.223253	0.133079	0.214262	0.165114	0.162837	0.154074	0.169232	0.129901	0.216926	0.131266	0.160997	0.194926	0.172952	0.0970735	0.0737066	0.15488	0.138527	0.143832	0.208262	0.184979	0.145332	0.269741	0.370509
36:4e PEb	0.029507	0.0327947	0.00623485	0.0105543	0.0771487	0.0974359		0.0254229	0.0238027	0.0347098	0.0238027	0.0403819	0.0382732	0.0294433	0.0238027	0.0247312	0.0343825	0.0264358	0.0258832	0.0305924	0.028171	0.0244835	0.0510265	0.0258309	0.0443027	0.0292562	0.029536	0.0297211	0.0324051	0.0244835	0.0293364	0.0377185	0.0294792	0.0256942	0.022624	0.020307	0.0245265	0.0280186	0.035783	0.034222	0.0309411	0.0200044	0.0246036	0.0354661	0.0227292	0.0204935	0.0252368	0.0293961	0.0297963
36:5e PE	1.34889	1.04144	0.251624	0.363399	1.41386e-05	3.03223e-05	SS	1.26617	1.19769	1.20889	1.10866	1.54396	1.83712	1.021	1.29573	1.27141	1.26668	1.16516	1.12685	1.54578	1.27614	1.30847	1.52548	1.22599	1.38608	1.1555	1.12656	1.22225	1.40407	1.20371	1.88094	1.52046	1.05732	1.16326	1.50492	1.09294	1.1807	1.46854	1.67397	1.55931	1.02338	1.64608	1.89699	1.74867	1.65778	1.66809	1.18	1.2347	1.73379
36:6e PE	0.217091	0.162646	0.110037	0.125007	1.16759e-06	3.34577e-06	SS	0.0915706	0.171888	0.309114	0.15509	0.148052	0.221642	0.271359	0.289306	0.116044	0.197834	0.25919	0.104824	0.180745	0.216999	0.18503	0.269671	0.330487	0.154657	0.178919	0.0915886	0.318948	0.358282	0.170039	0.261479	0.4809	0.144491	0.536588	0.119055	0.184467	0.247216	0.160391	0.135464	0.401477	0.376485	0.167029	0.133031	0.0605731	0.109951	0.112486	0.286894	0.3622	0.128676
37:5e PEa	0.0644701	0.0595576	0.0212523	0.0278594	0.216207	0.249921		0.0300404	0.0461463	0.0645147	0.0616801	0.0639874	0.0748431	0.0464413	0.0667623	0.0380046	0.046899	0.0706794	0.107734	0.0673407	0.0626541	0.0586734	0.087873	0.0465765	0.0606942	0.0472471	0.0469728	0.0701992	0.0749999	0.0682469	0.124857	0.093384	0.0440598	0.064138	0.048076	0.0392449	0.0476574	0.0775555	0.0546025	0.0896411	0.0447136	0.0924229	0.0979872	0.060007	0.0383616	0.0633846	0.0630946	0.0738286	0.0747321
37:5e PEb	0.0416621	0.057685	0.00912419	0.0248837	5.45943e-05	0.000108236	SS	0.0287861	0.0326652	0.0367447	0.0408532	0.046603	0.0480553	0.0294646	0.0411068	0.0367079	0.0286688	0.040867	0.0454994	0.0404815	0.0382013	0.0370679	0.0603562	0.031372	0.0400244	0.035498	0.0276655	0.0465991	0.049818	0.0377206	0.0533319	0.0533956	0.0349998	0.0372611	0.0396837	0.0304432	0.0353308	0.0380797	0.0384216	0.0559955	0.0364627	0.0519876	0.0724389	0.0492724	0.0408087	0.0305788	0.0424404	0.0433091	0.0495271
38:4e PEa	0.077577	0.0378774	0.0190854	0.0232804	2.06534e-11	2.13418e-10	SS	0.0760094	0.0739877	0.0962838	0.0695287	0.0960582	0.0967008	0.121068	0.0694954	0.0723623	0.0797723	0.0781399	0.0580856	0.068906	0.0752909	0.0751132	0.0581686	0.0630989	0.0772841	0.0676209	0.0988453	0.0576138	0.0869791	0.0704946	0.0706747	0.0739954	0.0720036	0.0575448	0.0751362	0.0622083	0.0744092	0.0846741	0.081221	0.0864393	0.0455507	0.0579644	0.0754038	0.0566317	0.0869646	0.0767292	0.0697178	0.0962514	0.14435
38:4e PEb	0.0177664	0.0271707	0.00110134	0.0126604	6.59641e-06	1.49958e-05	SS	0.018318	0.018318	0.018318	0.018318	0.018318	0.018318	0.018318	0.018318	0.018318	0.018318	0.018318	0.018318	0.018318	0.018318	0.018318	0.0185042	0.018318	0.0185231	0.018318	0.018318	0.018318	0.018318	0.018318	0.0162073	0.0201846	0.0162073	0.0162073	0.0162073	0.0162073	0.0162073	0.0162073	0.0162073	0.0203436	0.0162073	0.0162073	0.0162073	0.0165587	0.0162073	0.0162073	0.0162073	0.018318	0.018318
38:5e PEa	0.0480177	0.0438003	0.00975321	0.0166345	0.139542	0.168737		0.0468824	0.0446666	0.0436678	0.033872	0.046396	0.0606421	0.069259	0.0506455	0.0560475	0.0533088	0.0479697	0.0420156	0.0428658	0.0480547	0.0371701	0.0399022	0.0436314	0.0565383	0.0514228	0.0590205	0.0433621	0.0547039	0.0515762	0.051302	0.0484788	0.0589945	0.0352915	0.0584257	0.0377492	0.0442186	0.0488197	0.0450309	0.0549144	0.0288891	0.0432922	0.0360111	0.0555936	0.0532685	0.053201	0.0335291	0.0442256	0.0753189
38:5e PEb	0.0531631	0.0806866	0.0170224	0.0272628	3.81991e-08	1.58852e-07	SS	0.0655834	0.0573035	0.0375124	0.0445425	0.0621572	0.0764347	0.039251	0.0382674	0.0528087	0.0437371	0.0259252	0.062941	0.0464468	0.054035	0.0628687	0.0661878	0.0393609	0.0433667	0.0437219	0.065202	0.0493862	0.0380827	0.0438981	0.0521283	0.0406463	0.0576999	0.034404	0.0502475	0.0515167	0.0374905	0.0405833	0.0729088	0.0407948	0.0437315	0.0515236	0.0561758	0.126986	0.0692737	0.0666355	0.0448563	0.0361277	0.0610887
38:5e PEc	0.538466	0.959251	0.106634	0.450568	1.05473e-07	3.86733e-07	SS	0.496532	0.418484	0.391547	0.409901	0.656693	0.725968	0.365232	0.493039	0.49112	0.437393	0.457486	0.606645	0.597867	0.55205	0.592263	0.610806	0.457098	0.54039	0.427633	0.417662	0.555034	0.483422	0.51189	0.537642	0.603284	0.477894	0.490257	0.532295	0.436974	0.47163	0.450968	0.557474	0.668003	0.539161	0.571113	0.667029	0.763436	0.575249	0.512172	0.565013	0.451692	0.727609
38:6e PEa	0.292966	0.518995	0.0473788	0.155423	8.58405e-13	1.08413e-11	SS	0.282535	0.241364	0.212848	0.203072	0.278475	0.334384	0.23864	0.257751	0.248223	0.242445	0.309187	0.325442	0.336922	0.337465	0.314436	0.351746	0.291542	0.310228	0.293158	0.23819	0.32955	0.278776	0.284769	0.32348	0.322537	0.335447	0.292897	0.286987	0.232665	0.233045	0.276136	0.333059	0.353764	0.2673	0.323858	0.295186	0.417897	0.250411	0.283694	0.241366	0.208335	0.341471
38:6e PEb	0.078876	0.144274	0.0425878	0.113899	5.74959e-06	1.33375e-05	SS	0.0303394	0.0508978	0.0845402	0.0559076	0.0463191	0.0755369	0.0767005	0.0827978	0.0397676	0.0439583	0.0979468	0.0521754	0.0654355	0.0733503	0.0792666	0.0855274	0.106871	0.0500076	0.0563159	0.0320213	0.10581	0.112261	0.062836	0.0748819	0.235993	0.0500289	0.181724	0.0512144	0.0675948	0.0802858	0.0640859	0.0584276	0.1795	0.181809	0.0727249	0.0632015	0.0306735	0.0470479	0.0495287	0.109647	0.11136	0.0564857
38:7e PEa	0.0383163	0.0723327	0.0175768	0.0470493	1.45116e-07	5.15464e-07	SS	0.0186941	0.024964	0.0335326	0.0240799	0.0175544	0.03297	0.0377559	0.0429636	0.0214707	0.0246904	0.0515652	0.0233687	0.0403158	0.0398869	0.0319516	0.0404037	0.0566948	0.0273598	0.0390871	0.0198476	0.0600589	0.0494362	0.0323932	0.0492696	0.0809881	0.0306503	0.0729849	0.0237405	0.0275989	0.0400019	0.0352938	0.0258744	0.0842522	0.0729642	0.0348132	0.0250799	0.0200993	0.0182968	0.0204657	0.0330195	0.0397379	0.0305633
38:7e PEb	0.180076	0.261954	0.0494631	0.097198	5.18805e-08	2.03348e-07	SS	0.0982035	0.182313	0.168183	0.139541	0.216798	0.208195	0.164329	0.201308	0.149588	0.158819	0.155259	0.224925	0.180609	0.195583	0.195077	0.261043	0.20183	0.14865	0.151389	0.124037	0.237123	0.226704	0.183559	0.188232	0.328766	0.226093	0.284404	0.141326	0.140416	0.147937	0.13995	0.117795	0.206578	0.215479	0.16102	0.124405	0.134148	0.158045	0.137089	0.171411	0.203679	0.129348
40:5e PE	0.020577	0.0656494	0.00532079	0.0390424	2.83277e-10	2.41494e-09	SS	0.0156261	0.0228275	0.0228275	0.0228275	0.0228275	0.0265341	0.0228275	0.0228275	0.0228275	0.0228275	0.0156023	0.0156023	0.018091	0.0183277	0.020777	0.0156023	0.0156023	0.0178953	0.0156023	0.0156023	0.0156023	0.0156023	0.0156023	0.0233688	0.0196013	0.0174861	0.014963	0.0152884	0.0236389	0.016353	0.019638	0.0240464	0.0229986	0.0171971	0.0216515	0.0254862	0.0300493	0.0164034	0.0208637	0.0188419	0.0206604	0.0288722
40:6e PE	0.0356053	0.0888962	0.0113614	0.0217017	4.20173e-22	7.16395e-20	SS	0.0266241	0.030502	0.0289388	0.0361451	0.035348	0.0425158	0.0339987	0.0417288	0.0381983	0.0294797	0.034074	0.058957	0.0294379	0.0467826	0.0425968	0.0433775	0.0376946	0.0317982	0.0269401	0.0243048	0.0431003	0.0363163	0.0427119	0.0343438	0.0525557	0.0339324	0.0466558	0.0207806	0.0269521	0.0248656	0.0213075	0.0225692	0.03345	0.0230297	0.0253101	0.0309355	0.0423943	0.0202304	0.02525	0.0308985	0.0343522	0.0423104
40:7e PEa	0.0193843	0.0283468	0.00298009	0.00773534	3.49425e-10	2.837e-09	SS	0.0203594	0.0209833	0.0209833	0.0209833	0.0209833	0.0209833	0.0209833	0.0209833	0.0209833	0.0209833	0.0203594	0.0218839	0.0260141	0.0203594	0.0203594	0.0203594	0.0203594	0.0203594	0.0203594	0.0203594	0.0203594	0.0203594	0.0203594	0.0206213	0.0220162	0.0168631	0.0201178	0.0139995	0.0130384	0.0150792	0.0164523	0.0160762	0.0157445	0.0148942	0.0153671	0.0135782	0.017344	0.0124737	0.0149305	0.0168371	0.0209833	0.0209833
40:7e PEb	0.0616212	0.149031	0.0206	0.0619215	1.8147e-13	3.09406e-12	SS	0.0361604	0.0448022	0.0589402	0.0488803	0.0702193	0.0881063	0.0697415	0.0589675	0.051063	0.0378689	0.0477035	0.0926125	0.064903	0.0551924	0.0754172	0.0847572	0.0556293	0.0435999	0.0499689	0.0441923	0.0795497	0.0564175	0.0602492	0.0440076	0.0953465	0.0679289	0.0846288	0.0391339	0.0470712	0.0499019	0.0431427	0.0420179	0.0731665	0.0733604	0.0468495	0.0450806	0.0538646	0.0471669	0.0363487	0.0613351	0.0551744	0.0441369
34:1 PI	0.146095	0.10034	0.0318568	0.0507341	2.33531e-06	6.07895e-06	SS	0.108406	0.111481	0.13762	0.109335	0.139024	0.176147	0.125706	0.101135	0.143823	0.138118	0.153417	0.09948	0.130736	0.127192	0.118916	0.153952	0.221293	0.155824	0.134014	0.150579	0.133368	0.170439	0.132399	0.173467	0.173181	0.161003	0.153125	0.138042	0.1145	0.163428	0.178166	0.143156	0.174554	0.0886154	0.18749	0.129254	0.110916	0.166719	0.205971	0.168585	0.175993	0.204766
34:2 PI	0.080121	0.0906997	0.0234557	0.0438463	0.074902	0.0949502		0.0686456	0.0642599	0.0693476	0.0559375	0.082963	0.103134	0.0718669	0.0737274	0.0583847	0.0959954	0.0844002	0.0430324	0.109806	0.0678554	0.0580065	0.0924688	0.146897	0.0799099	0.077904	0.0969379	0.0502652	0.127513	0.0733874	0.0872589	0.101559	0.0809694	0.11861	0.0603863	0.0619209	0.0722724	0.0755314	0.0734009	0.128511	0.0653796	0.070256	0.0553111	0.0540169	0.0655605	0.065643	0.103735	0.0641115	0.138524
36:1 PI	0.302035	0.166351	0.0799263	0.101496	4.97052e-09	2.7786e-08	SS	0.23265	0.278427	0.256039	0.206068	0.329056	0.372872	0.321494	0.277214	0.337105	0.314445	0.249656	0.15709	0.278754	0.257708	0.226712	0.323615	0.385451	0.33914	0.253362	0.298627	0.288419	0.341969	0.274227	0.285115	0.350412	0.473623	0.320644	0.273448	0.204095	0.368517	0.355017	0.335194	0.209847	0.218393	0.341096	0.243714	0.246883	0.308765	0.414308	0.340481	0.364329	0.452611
36:2 PI	0.145534	0.17801	0.0327893	0.0690126	0.0050106	0.00736471	SS	0.128701	0.146175	0.130186	0.132188	0.125579	0.162977	0.183323	0.157656	0.155659	0.166122	0.172054	0.10273	0.197564	0.173239	0.132784	0.184053	0.231319	0.144853	0.123112	0.193868	0.115657	0.179639	0.16095	0.147996	0.158314	0.176012	0.156072	0.104757	0.0946027	0.14739	0.162716	0.138905	0.20219	0.131988	0.157243	0.0805829	0.10457	0.113345	0.132095	0.163183	0.0914064	0.157469
36:3 PIa	0.0547454	0.0694679	0.0198559	0.0404791	0.0217771	0.0294682		0.0351099	0.0435178	0.0574706	0.0434287	0.038595	0.0634666	0.0437939	0.048081	0.0639879	0.0471296	0.111981	0.04677	0.091859	0.07057	0.061291	0.0651754	0.0904288	0.0400136	0.069288	0.070387	0.0515192	0.0571841	0.0529238	0.0413293	0.0501517	0.0619342	0.0615398	0.036649	0.037465	0.0265627	0.063745	0.0582008	0.129311	0.03743	0.0580141	0.0288064	0.0370442	0.0371316	0.0557328	0.0567585	0.036335	0.0642904
36:3 PIb	0.039973	0.0318979	0.011053	0.0119739	0.000917019	0.00146123	SS	0.0524543	0.0345637	0.0369211	0.0227126	0.0545168	0.0523348	0.0408655	0.0292126	0.0313428	0.0438818	0.020527	0.0237792	0.0385714	0.0435698	0.0335243	0.05807	0.0411351	0.0516807	0.0344871	0.0594978	0.0304602	0.068092	0.0271477	0.0304942	0.04321	0.0440696	0.0455613	0.0348183	0.0366827	0.0471379	0.0358055	0.0429749	0.0252299	0.0541182	0.0302051	0.0384403	0.0372306	0.0480051	0.0276002	0.0424356	0.0395953	0.0572192
36:4 PI	0.240089	0.146299	0.0641789	0.0643055	9.7126e-11	8.4923e-10	SS	0.338499	0.221489	0.212532	0.202842	0.231915	0.284009	0.0214752	0.236525	0.203578	0.208872	0.146543	0.177321	0.283343	0.220034	0.279816	0.223134	0.283564	0.269417	0.208992	0.228119	0.197428	0.317326	0.250018	0.259148	0.251001	0.174048	0.288752	0.272203	0.187296	0.25241	0.23635	0.225316	0.148186	0.219124	0.25173	0.274419	0.248898	0.321243	0.277811	0.263852	0.323182	0.436257
38:2 PI	0.0574766	0.0388462	0.0182322	0.0227677	6.17296e-05	0.000120976	SS	0.048554	0.0512419	0.0458508	0.0471906	0.0563274	0.0811137	0.0619862	0.0486092	0.0688283	0.057982	0.031488	0.0314063	0.0619213	0.0567194	0.0420794	0.0677346	0.0898102	0.0827802	0.0377781	0.0869947	0.046471	0.07447	0.0547702	0.0583528	0.0734347	0.0719935	0.056993	0.0508262	0.0421681	0.0852724	0.101335	0.0613646	0.0171297	0.0518402	0.0697327	0.0479129	0.045583	0.0532284	0.0633964	0.0684811	0.0429342	0.0645379
38:3 PIa	0.247003	0.232347	0.0650748	0.101505	0.443707	0.486508		0.279512	0.272716	0.247111	0.211549	0.342843	0.311995	0.252314	0.171594	0.219032	0.266214	0.169985	0.150463	0.26291	0.241726	0.19094	0.32322	0.252481	0.267444	0.192576	0.283804	0.22427	0.350239	0.150587	0.228581	0.329287	0.26397	0.257105	0.194298	0.209917	0.282311	0.227373	0.257936	0.0935115	0.394198	0.220192	0.271728	0.288057	0.258583	0.175489	0.272217	0.244702	0.391659
38:3 PIb	0.0347453	0.0377193	0.00907591	0.0238668	0.418769	0.460646		0.0499271	0.0349169	0.0246967	0.0328795	0.0416488	0.0340924	0.0318464	0.0317872	0.0333583	0.0320715	0.0222645	0.034581	0.0249476	0.035025	0.0495156	0.0304802	0.0316709	0.0332802	0.0235692	0.0270669	0.0490598	0.0412139	0.0250557	0.0309625	0.041143	0.0477539	0.0272324	0.0336287	0.0264696	0.024976	0.0255307	0.0453172	0.0135698	0.038992	0.0236915	0.0423125	0.033908	0.0346627	0.0379426	0.0393752	0.0370683	0.0559419
38:4 PIa	0.0202476	0.0244643	0.00291573	0.0185369	0.115723	0.14246		0.019273	0.019273	0.019273	0.019273	0.0246651	0.0198078	0.019273	0.019273	0.019273	0.019273	0.019273	0.019273	0.019273	0.019273	0.019273	0.0229864	0.0240812	0.0216953	0.019273	0.0225949	0.020577	0.0255952	0.019273	0.0213788	0.0191137	0.0307526	0.0225549	0.0212373	0.0175416	0.0206489	0.0189392	0.0220264	0.0158122	0.028303	0.0217108	0.0158978	0.0153727	0.0173933	0.0146408	0.0229586	0.019273	0.0205682
38:4 PIb	1.69178	1.55018	0.257939	0.545956	0.0925554	0.116035		1.91196	1.74015	1.60124	1.66684	1.68939	1.86947	1.46743	1.87324	1.62324	1.58622	1.35771	1.37338	1.74864	1.75848	1.87131	1.54405	1.8455	1.51111	1.48683	1.36796	1.50807	1.89268	1.56955	1.77014	1.71318	1.6085	2.07105	1.70281	1.43306	1.87054	1.76285	1.64652	1.0365	1.60573	1.55718	2.11918	1.98391	1.64357	1.95229	1.80823	2.23438	2.2397
38:5 PI	0.14587	0.132588	0.0252316	0.0495374	0.103197	0.128431		0.118519	0.149661	0.129461	0.111435	0.107233	0.175642	0.11083	0.156454	0.14757	0.159273	0.159233	0.118361	0.18637	0.166776	0.145849	0.147561	0.172783	0.154674	0.1582	0.173893	0.135384	0.170607	0.14613	0.159492	0.13806	0.182416	0.155753	0.147201	0.130291	0.121947	0.178216	0.161026	0.161454	0.129414	0.179759	0.13814	0.129545	0.138234	0.210701	0.151603	0.109985	0.176881
38:6 PI	0.0436292	0.0278503	0.0151518	0.0140828	1.75455e-08	7.87237e-08	SS	0.0509022	0.0379897	0.0365425	0.0356469	0.0385056	0.0608309	0.0416192	0.0343716	0.035363	0.0400732	0.0345375	0.0209218	0.0409139	0.0351971	0.0510762	0.0449833	0.0436268	0.0296725	0.0298883	0.0317855	0.0384428	0.0704476	0.0364348	0.0529732	0.0961005	0.0360068	0.0804324	0.0369803	0.0315033	0.0580628	0.0418209	0.0287868	0.0194056	0.0561727	0.0432805	0.0449886	0.0337278	0.0530417	0.0459795	0.0508455	0.0558939	0.0539638
34:1 PG/BMPa	0.0178047	0.0313531	0.000696604	0.0385579	0.0180797	0.0246607		0.0179233	0.0179233	0.0179233	0.0179233	0.0179233	0.0179233	0.0179233	0.0179233	0.0179233	0.0179233	0.0179233	0.0179233	0.0179233	0.0179233	0.0179233	0.0179233	0.0179233	0.0179233	0.0179233	0.0179233	0.0179233	0.0179233	0.0179233	0.0172133	0.0172133	0.0183817	0.0172133	0.0172133	0.0172133	0.0172133	0.0172133	0.0172681	0.0172133	0.0172133	0.0172133	0.0172133	0.0172133	0.0174649	0.0219951	0.0172133	0.0179233	0.0179233
34:1 PG/BMPb	0.190936	0.0828605	0.0419029	0.0374494	1.04756e-18	3.96909e-17	SS	0.261623	0.170948	0.157519	0.174369	0.201658	0.222551	0.164658	0.170065	0.174508	0.199405	0.134975	0.117937	0.202578	0.190799	0.159368	0.200301	0.223019	0.179109	0.152619	0.196571	0.17236	0.237955	0.174648	0.178895	0.226802	0.159416	0.232733	0.18958	0.164482	0.169421	0.180146	0.177492	0.135892	0.210883	0.200507	0.20277	0.141602	0.211502	0.198061	0.207153	0.282188	0.305529
36:3 PG/BMP	0.0206481	0.0573857	0.00489105	0.0484811	2.27428e-06	5.9656e-06	SS	0.0237471	0.0213005	0.0213005	0.0213005	0.0213005	0.0213005	0.0213005	0.0213005	0.028142	0.0213005	0.0214927	0.0214927	0.0214927	0.0214927	0.0214927	0.0214927	0.0214927	0.0214927	0.0214927	0.026321	0.0214927	0.0214927	0.0214927	0.0145555	0.0127159	0.0297948	0.0118176	0.0181901	0.0118176	0.01268	0.0268965	0.0263086	0.0142767	0.0118176	0.01705	0.0140185	0.029579	0.0141354	0.0172984	0.0138396	0.0211059	0.027785
44:12 PG/BMP	0.040395	0.0208997	0.0224416	0.00964874	4.5458e-07	1.43529e-06	SS	0.0390412	0.0263613	0.0303774	0.033957	0.0482546	0.0500411	0.0433398	0.0491544	0.0220608	0.0446775	0.0312199	0.0193455	0.0401311	0.0236552	0.0386967	0.0418128	0.0321424	0.0308632	0.0197752	0.0167586	0.0608788	0.0750504	0.0261349	0.0668394	0.0835521	0.0411912	0.0868695	0.0393572	0.0195521	0.0424772	0.0353695	0.0255115	0.0913077	0.131324	0.0219873	0.03741	0.0138437	0.0331296	0.040162	0.0464243	0.0571084	0.0213259
70:7 CL	0.00502306	0.00315829	0.00177299	0.00115176	1.41015e-06	3.87792e-06	SS	0.00475605	0.00364779	0.00364779	0.00364779	0.00364779	0.00446879	0.00533104	0.00364779	0.00364779	0.00406913	0.00696544	0.00364779	0.00661609	0.00551207	0.00519907	0.00364779	0.00554565	0.00450743	0.00453192	0.00364779	0.0048712	0.00426949	0.00364779	0.00781845	0.00696062	0.00638023	0.00574542	0.00465827	0.00377735	0.0036595	0.00475077	0.00962091	0.00890722	0.00812496	0.00544421	0.00363608	0.00265267	0.00412653	0.0100219	0.0045185	0.00829431	0.00663136
72:5 CL	0.00190854	0.00206419	0.000204488	0.000554618	0.0605615	0.0770578		0.00185932	0.00185932	0.00185932	0.00185932	0.00185932	0.00185932	0.00185932	0.00185932	0.00185932	0.00185932	0.00185932	0.00185932	0.00185932	0.00185932	0.00185932	0.00185932	0.00185932	0.00185932	0.00185932	0.00185932	0.00185932	0.00185932	0.00185932	0.00250413	0.00308939	0.00215601	0.00193495	0.00180624	0.00180624	0.00180624	0.00180624	0.0019124	0.00180624	0.00203043	0.00199187	0.00180624	0.00180624	0.00193066	0.00202036	0.00180624	0.00185932	0.00185932
72:6 CL	0.0113062	0.0050269	0.00367339	0.00298935	4.43226e-12	5.39787e-11	SS	0.0246215	0.0157121	0.0128223	0.00857095	0.0102635	0.0110246	0.0114068	0.0141266	0.0135816	0.012802	0.00745362	0.010171	0.012295	0.0129734	0.0154294	0.00881246	0.0128351	0.0125335	0.00916098	0.0128058	0.00758209	0.0136248	0.00948913	0.0143364	0.0136069	0.00834921	0.0119646	0.00997516	0.00785191	0.00971563	0.0107679	0.0106456	0.00513711	0.009921	0.0128243	0.0105589	0.0071838	0.0122898	0.0101121	0.0088355	0.0136209	0.0194643
72:7 CL	0.0351026	0.00985129	0.0165218	0.00630007	6.32476e-13	8.62697e-12	SS	0.0542383	0.0293124	0.0376271	0.0286388	0.0277407	0.0385605	0.030748	0.0362282	0.0294692	0.0309953	0.0285959	0.0198596	0.0410009	0.0350629	0.0334796	0.0253748	0.0382215	0.0376449	0.0303878	0.0289111	0.02083	0.0394222	0.0280109	0.070361	0.0231448	0.0201502	0.0724252	0.0304446	0.0211523	0.0307563	0.0698307	0.0306298	0.0220178	0.0295004	0.0634735	0.031776	0.0204759	0.029549	0.0295441	0.029532	0.0518467	0.0843032
72:8 CL	0.160555	0.0386615	0.0711193	0.0324203	5.72894e-14	1.08532e-12	SS	0.224596	0.137405	0.152086	0.133167	0.129972	0.16287	0.147668	0.12193	0.148301	0.169718	0.191492	0.0945475	0.27059	0.197742	0.119475	0.164955	0.214834	0.207504	0.165519	0.163558	0.106147	0.190638	0.164818	0.145938	0.131927	0.0913753	0.164186	0.139545	0.0909616	0.156022	0.15681	0.137196	0.185507	0.132328	0.191804	0.137623	0.0938596	0.126529	0.12502	0.141117	0.272602	0.443173
74:7 CL	0.00246006	0.00213728	0.000427398	0.000568767	0.00222689	0.00337497	SS	0.00243263	0.00228872	0.00228872	0.00228872	0.00228872	0.00228872	0.00228872	0.00228872	0.00228872	0.00228872	0.00228872	0.00228872	0.00228872	0.00228872	0.00228872	0.00228872	0.00228872	0.00228872	0.00228872	0.00228872	0.00228872	0.00228872	0.00228872	0.00347813	0.00338093	0.00179404	0.00346726	0.00225708	0.00169947	0.00330863	0.00333246	0.00273492	0.00168405	0.00245337	0.0034242	0.00302554	0.0025229	0.00292004	0.00232035	0.00301494	0.00228872	0.00242384
74:8 CL	0.00433853	0.00277857	0.00143341	0.00104789	3.42249e-07	1.1115e-06	SS	0.00731188	0.00329256	0.00338514	0.00329256	0.00329256	0.00354757	0.00329256	0.00329256	0.00329256	0.00329256	0.00329256	0.00329256	0.00606853	0.0043166	0.00329256	0.00420704	0.00464933	0.0054057	0.00329256	0.00367794	0.00329256	0.00478986	0.00345552	0.00578192	0.00409587	0.00239548	0.00574692	0.00418841	0.00293044	0.00695664	0.00611555	0.00480663	0.00255701	0.00480651	0.00756973	0.00608581	0.00386712	0.00503182	0.00351356	0.00647729	0.00329256	0.0078937
74:9 CL	0.00363083	0.00238102	0.00123002	0.000841488	1.00051e-05	2.18702e-05	SS	0.00429398	0.00285477	0.00285477	0.00285477	0.00285477	0.00285477	0.00285477	0.00285477	0.00285477	0.00285477	0.00285477	0.00285477	0.00359099	0.00290622	0.00285477	0.00312218	0.00285477	0.00365586	0.00285477	0.00285477	0.00285477	0.00285477	0.00285477	0.00470015	0.0043679	0.00354434	0.00504704	0.00377372	0.00385676	0.00523561	0.0046067	0.00596326	0.00408885	0.00877056	0.00537185	0.00691069	0.00390012	0.00238285	0.00332669	0.0046355	0.0033299	0.00459075
74:10 CL	0.0018562	0.00184576	5.47249e-05	0	0.188012	0.220317		0.00184576	0.00184576	0.00184576	0.00184576	0.00184576	0.00184576	0.00184576	0.00184576	0.00184576	0.00184576	0.00184576	0.00184576	0.00184576	0.00184576	0.00184576	0.00184576	0.00184576	0.00184576	0.00184576	0.00184576	0.00184576	0.00184576	0.00184576	0.00184576	0.00184576	0.00184576	0.00184576	0.00184576	0.00184576	0.00184576	0.00184576	0.00184576	0.00184576	0.00184576	0.00184576	0.00184576	0.00184576	0.00184576	0.00184576	0.00184576	0.00184576	0.00219702
32:1 SM	0.0553763	0.0480865	0.0123209	0.0315431	0.149922	0.180012		0.0676102	0.0447423	0.0651127	0.0594962	0.0656826	0.0825751	0.0523561	0.0693247	0.0427998	0.0433028	0.0604676	0.0555338	0.0494753	0.0434471	0.0630775	0.0717096	0.0579881	0.0574521	0.0478595	0.0487047	0.0699872	0.0857775	0.0544093	0.067525	0.0652127	0.0609674	0.0732997	0.0411967	0.0497487	0.0501635	0.0640237	0.0432375	0.0401149	0.0490925	0.068817	0.052678	0.0520463	0.0483916	0.0481726	0.0506017	0.0529677	0.065382
34:1 SM	0.948764	0.918044	0.147862	0.4338	0.64099	0.691701		0.897088	0.814908	0.939623	0.789655	1.12003	1.2122	0.904438	0.93735	0.931805	0.900504	0.890434	0.78665	0.989326	0.866925	1.02876	1.14921	1.01893	0.842738	0.954796	0.800746	1.02113	1.07297	0.957393	0.923681	1.37338	1.02188	1.41719	0.932569	0.826107	0.906988	0.952866	0.842272	0.719659	0.924319	0.968924	0.82371	0.997144	0.877632	0.881415	1.00604	0.899656	1.10519
34:2 SM	0.0683279	0.0566695	0.0143786	0.0334112	0.026496	0.0352934		0.0623203	0.0652303	0.0736031	0.0613752	0.0739178	0.099927	0.0700933	0.0652414	0.0651263	0.0484122	0.0626727	0.0479792	0.0740104	0.0735252	0.0815417	0.101626	0.0729441	0.0954015	0.0759552	0.0542144	0.0693628	0.0789561	0.0576893	0.053739	0.0761334	0.0960516	0.0656457	0.0698512	0.0738832	0.0578788	0.0655734	0.0665247	0.0467279	0.068493	0.0694938	0.0479212	0.0722418	0.0752236	0.0628235	0.0709069	0.060521	0.0977587
36:1 SM	0.154161	0.142745	0.0318143	0.0494143	0.153414	0.183559		0.128245	0.145169	0.115456	0.129596	0.16073	0.139985	0.140223	0.164084	0.153718	0.12715	0.0883822	0.161294	0.14321	0.132743	0.144311	0.159749	0.166455	0.131127	0.132062	0.148342	0.142417	0.196569	0.189622	0.177936	0.1955	0.173538	0.224674	0.184954	0.125105	0.17473	0.161885	0.167172	0.104538	0.120303	0.187207	0.158058	0.152092	0.191954	0.138875	0.140561	0.187964	0.194233
38:1 SM	0.187402	0.113709	0.06191	0.052545	6.0744e-09	3.18672e-08	SS	0.200026	0.15679	0.14171	0.179854	0.154965	0.184541	0.163904	0.184248	0.156977	0.192922	0.112879	0.116217	0.215641	0.17955	0.164369	0.154138	0.228763	0.182886	0.146249	0.180371	0.15207	0.290582	0.193788	0.227224	0.206679	0.160875	0.19981	0.177125	0.150085	0.189015	0.199906	0.198678	0.0731352	0.137706	0.18734	0.186144	0.138861	0.192684	0.182532	0.190012	0.351611	0.411605
39:1 SM	0.0286496	0.0262296	0.00523899	0.00879553	0.044241	0.0573619		0.0258828	0.0258828	0.0258828	0.030761	0.0258828	0.0331822	0.0258828	0.0268449	0.0258828	0.0258828	0.0297731	0.0258828	0.0302672	0.0258828	0.0258828	0.0380283	0.0261722	0.0280831	0.0258828	0.0258828	0.0258828	0.0434325	0.0258828	0.0381618	0.0402626	0.0259999	0.0320647	0.0247821	0.0207943	0.0269035	0.0418958	0.0286818	0.0296877	0.0220132	0.034172	0.0389102	0.0194788	0.0248167	0.0246592	0.0305458	0.0318951	0.0328613
40:1 SM	0.41923	0.304527	0.128657	0.142217	1.48223e-05	3.13938e-05	SS	0.413693	0.361968	0.361229	0.467926	0.42195	0.509711	0.353516	0.404911	0.370355	0.440498	0.337548	0.251737	0.445255	0.425733	0.371452	0.388328	0.50686	0.38603	0.315081	0.374038	0.305887	0.544094	0.406907	0.427803	0.474726	0.337825	0.510406	0.39459	0.317023	0.436864	0.401112	0.400589	0.24959	0.338627	0.383584	0.418464	0.29253	0.366341	0.413349	0.423796	0.794689	0.98422
40:2 SM	0.0847211	0.0629	0.0227506	0.0332347	0.000734058	0.00117518	SS	0.0850485	0.0885187	0.0745848	0.0905843	0.0838227	0.0927576	0.106986	0.0666013	0.0769284	0.0881311	0.0515459	0.0670131	0.112062	0.0858173	0.0839829	0.0795764	0.0852438	0.0955101	0.0649953	0.066898	0.0693788	0.122056	0.0889542	0.0775771	0.0880011	0.0798307	0.0825699	0.08682	0.0744455	0.0806629	0.105969	0.115311	0.0364337	0.0591988	0.0779776	0.0731634	0.0718002	0.0960895	0.0903106	0.086283	0.157645	0.152605
41:1 SM	0.109083	0.0741746	0.0297214	0.0385783	1.69832e-07	5.97038e-07	SS	0.0825889	0.0808782	0.107811	0.100602	0.100855	0.135085	0.0957553	0.0973467	0.0771258	0.095795	0.18767	0.069264	0.135386	0.111598	0.092947	0.166782	0.12313	0.0974469	0.0946418	0.0756168	0.0982084	0.14978	0.093369	0.12044	0.136703	0.094263	0.136051	0.0790754	0.0753365	0.0972775	0.112535	0.104822	0.180056	0.107889	0.0981304	0.114381	0.0737416	0.0922849	0.0764775	0.117564	0.151833	0.183874
42:1 SMa	0.0261518	0.024776	0.00626969	0.0180427	0.609066	0.661438		0.0233636	0.0233636	0.0233636	0.0233636	0.0233636	0.0233636	0.0233636	0.0233636	0.0233636	0.0233636	0.0233636	0.0233636	0.0233636	0.0233636	0.0233636	0.0233636	0.0233636	0.0233636	0.0233636	0.0233636	0.0233636	0.0233636	0.0233636	0.0432338	0.0347137	0.0517207	0.0322852	0.0356406	0.0232304	0.0349681	0.0250275	0.0234969	0.0220672	0.0222662	0.0319312	0.0328839	0.0329746	0.0227086	0.040169	0.020089	0.0233636	0.0277603
42:1 SMb	0.550798	0.345736	0.167338	0.160831	1.65918e-09	1.06751e-08	SS	0.592939	0.495408	0.531569	0.616151	0.645424	0.748734	0.43708	0.449806	0.422445	0.575649	0.516912	0.280922	0.616078	0.525844	0.518397	0.548487	0.667371	0.544787	0.364396	0.43609	0.475136	0.74595	0.450796	0.685553	0.680467	0.441247	0.687596	0.495173	0.4409	0.587472	0.522985	0.512724	0.315326	0.504259	0.547425	0.561724	0.401676	0.48654	0.540303	0.692855	1.07723	1.14313
42:2 SM	0.743497	0.618714	0.176697	0.214989	0.00102673	0.00160603	SS	0.740874	0.742681	0.631669	0.666677	0.682646	0.913778	0.657804	0.685145	0.864711	0.804917	0.541112	0.47314	0.872979	0.840168	0.702711	0.692463	0.90424	0.731857	0.666527	0.708978	0.694837	0.950753	0.682795	0.887875	0.773785	0.985694	1.20468	0.800561	0.577656	0.811292	0.732311	0.79935	0.443775	0.553548	0.886987	0.729245	0.705828	0.711851	1.13915	0.707918	0.809868	1.1518
42:3 SM	0.147097	0.110881	0.034873	0.0499264	0.000128221	0.000236342	SS	0.145537	0.167713	0.132188	0.151289	0.128801	0.170791	0.142478	0.128816	0.179539	0.157031	0.10773	0.110336	0.172252	0.176922	0.164616	0.163074	0.186957	0.163507	0.149721	0.146899	0.121258	0.197525	0.158108	0.143094	0.14545	0.193322	0.170519	0.170148	0.121601	0.186779	0.177402	0.173453	0.0696268	0.0774303	0.18635	0.129982	0.147474	0.166183	0.196494	0.15164	0.150227	0.193069
34:1 Cer	0.0851704	0.1013	0.0201991	0.0348424	0.00694458	0.00990838	SS	0.0706621	0.0781105	0.0933528	0.0696194	0.111668	0.118819	0.0839481	0.0800918	0.0694907	0.0886393	0.0711137	0.0762548	0.103739	0.114273	0.0870295	0.0963779	0.104701	0.0757591	0.0735983	0.0924575	0.0705873	0.0986301	0.070369	0.0740013	0.101218	0.0892061	0.0811814	0.0667545	0.0761924	0.0686148	0.0806456	0.0755972	0.0461481	0.092055	0.0857487	0.0646524	0.0949532	0.0837838	0.0868386	0.091163	0.077545	0.172707
36:1 Cer	0.0262648	0.0251885	0.0040721	0.0108259	0.532276	0.58175		0.0240255	0.0240255	0.0240255	0.0240255	0.0240255	0.0240255	0.0240255	0.0240255	0.0240255	0.0240255	0.0240255	0.0240255	0.0294822	0.0248163	0.0240255	0.0253029	0.0330884	0.0240255	0.0240255	0.0271523	0.0240255	0.0267626	0.0272492	0.0272768	0.0364299	0.0298375	0.0271063	0.0283715	0.0331397	0.0298547	0.0286895	0.0366132	0.0156343	0.0244113	0.0291346	0.0236397	0.0201298	0.0365185	0.0310424	0.0303853	0.0240255	0.0282946
38:1 Cer	0.0237239	0.0281791	0.00336596	0.0116617	0.0111194	0.0154764		0.0264737	0.02486	0.0227256	0.0227256	0.0239309	0.0262351	0.0227256	0.0253146	0.0227256	0.0227256	0.0217879	0.0225049	0.02427	0.0217879	0.0217879	0.0217879	0.0335368	0.0217879	0.0217879	0.0260351	0.0217879	0.0317771	0.0225049	0.0240847	0.0293508	0.0229699	0.0204637	0.0194501	0.0255577	0.0212754	0.0224813	0.0300624	0.0121533	0.0218127	0.0217029	0.027774	0.0211078	0.025651	0.0264743	0.0262835	0.0227256	0.0284266
40:1 Cer	0.0618049	0.0858854	0.0177908	0.0482484	0.00185201	0.002832	SS	0.0758757	0.0522945	0.0514203	0.0622554	0.0559982	0.0758511	0.0636586	0.0671553	0.038093	0.0570104	0.0631933	0.0531121	0.0726043	0.0636638	0.050466	0.0627207	0.0646451	0.042392	0.0568622	0.0593617	0.0462318	0.0929948	0.0493273	0.0644376	0.0772101	0.0502987	0.0601049	0.0471077	0.0529052	0.0525649	0.0642179	0.0581183	0.0358413	0.0569131	0.0549629	0.0586067	0.0479063	0.0632451	0.0664021	0.0677268	0.0779898	0.150639
40:2 Cer	0.0214031	0.0311569	0.00352909	0.0200377	0.00258882	0.00390613	SS	0.0210614	0.0210614	0.0210614	0.0210614	0.0210614	0.0210614	0.0224464	0.0210614	0.0210614	0.0210614	0.0210614	0.0210614	0.0217546	0.021328	0.0210614	0.0210614	0.0210614	0.0210614	0.0210614	0.0210614	0.0210614	0.028153	0.0210614	0.0136039	0.0225714	0.0172982	0.0167303	0.0208926	0.0216832	0.0156504	0.0250868	0.0297281	0.0120433	0.0192338	0.0194208	0.0174975	0.0212302	0.0317468	0.0283523	0.0252084	0.0210614	0.0284325
42:1 Cer	0.13833	0.140485	0.0508825	0.0663164	0.848519	0.898587		0.17344	0.136145	0.0954484	0.1259	0.13823	0.147886	0.1082	0.117376	0.0882767	0.133688	0.116313	0.0837811	0.14508	0.135447	0.118429	0.119651	0.171617	0.107098	0.0972366	0.126356	0.111296	0.169634	0.130402	0.152042	0.16567	0.11457	0.151346	0.12067	0.109904	0.132519	0.121186	0.110052	0.0650133	0.161932	0.133659	0.131926	0.110049	0.132615	0.139311	0.157072	0.260463	0.382349
42:2 Cer	0.11332	0.191655	0.0378412	0.0721802	6.90325e-09	3.56668e-08	SS	0.109333	0.114426	0.103499	0.086752	0.133004	0.132075	0.128949	0.109202	0.105193	0.093625	0.0614659	0.0875308	0.128082	0.13059	0.0914723	0.0925933	0.135938	0.0750918	0.0979751	0.112478	0.103352	0.117038	0.091774	0.119548	0.138557	0.148034	0.129293	0.108375	0.0965595	0.109	0.123777	0.11966	0.0613883	0.0741543	0.120007	0.110998	0.104059	0.11192	0.136516	0.11908	0.112273	0.317077
42:3 Cer	0.0342315	0.0567135	0.00988456	0.0345806	7.64938e-05	0.000144913	SS	0.0260406	0.0274088	0.0322985	0.0299999	0.0295621	0.0445449	0.0435735	0.0269154	0.0301453	0.026579	0.0210779	0.0210779	0.0294557	0.0439346	0.0268944	0.0344632	0.0448998	0.024333	0.036286	0.0328709	0.0230523	0.0426183	0.0210779	0.0280547	0.0331915	0.040181	0.0291068	0.0301154	0.0357755	0.0325751	0.0462914	0.0341602	0.0134942	0.0188197	0.0367088	0.0338886	0.0392649	0.0448815	0.0443967	0.0359411	0.037936	0.0766509
34:1 G1Cer	0.0182653	0.0276307	0.00167018	0.0391529	0.102873	0.128497		0.0183374	0.0183374	0.0183374	0.0183374	0.0183374	0.0183374	0.0183374	0.0183374	0.0183374	0.0183374	0.0183374	0.0183374	0.0183374	0.0183374	0.0183374	0.0183374	0.0183374	0.0183374	0.0183374	0.0183374	0.0183374	0.0183374	0.0183374	0.0236345	0.0187724	0.0206413	0.0240569	0.0161618	0.0161618	0.0161618	0.0161618	0.0174833	0.0193126	0.0161618	0.0161618	0.0161618	0.0226812	0.0161618	0.0161618	0.0161618	0.0183374	0.0183374
40:1 G1Cer	0.0256876	0.0463353	0.00431465	0.0318802	2.24779e-05	4.61746e-05	SS	0.0258725	0.0258675	0.0258675	0.0258675	0.0258675	0.0262312	0.0355344	0.0278206	0.0258675	0.0258675	0.0263056	0.024643	0.0256	0.026593	0.0244876	0.0244876	0.0273144	0.0244876	0.0244876	0.0248326	0.0244876	0.0336191	0.0244876	0.0410789	0.0302377	0.0217595	0.0332123	0.0176855	0.0204904	0.0225477	0.0253096	0.0285073	0.0212846	0.0164526	0.0176304	0.0173611	0.0232162	0.0232913	0.0247287	0.0264626	0.0262865	0.0268228
42:1 G1Cer	0.0304547	0.0557809	0.00859135	0.0410595	6.49239e-05	0.000126509	SS	0.0242838	0.028176	0.0294951	0.0250942	0.0310194	0.0339728	0.0394003	0.0330562	0.0250942	0.0290326	0.0644923	0.0424264	0.0314372	0.0316167	0.025282	0.0270565	0.0298718	0.0243352	0.0197869	0.0226347	0.0211845	0.0387584	0.0246782	0.0569864	0.0388964	0.0321259	0.0377687	0.0245138	0.0269761	0.0196572	0.0316993	0.0349592	0.0245608	0.0300098	0.0266832	0.0256484	0.0338922	0.0266878	0.0246467	0.0268158	0.033622	0.0259629
42:2 G1Cer	0.0207437	0.0565444	0.00511139	0.0395172	5.40616e-08	2.09489e-07	SS	0.023771	0.0232968	0.0232968	0.0232968	0.0232968	0.0232968	0.0232968	0.0261899	0.0232968	0.0232968	0.023771	0.0291369	0.023771	0.023771	0.023771	0.023771	0.023771	0.023771	0.023771	0.023771	0.023771	0.023771	0.023771	0.0242847	0.0192747	0.0237771	0.0152645	0.0121654	0.0150611	0.0103229	0.0130598	0.0196701	0.0103229	0.0109055	0.0155519	0.0103229	0.019058	0.0131739	0.0126347	0.0103229	0.0229305	0.0229305
34:1 G2Cer	0.0205759	0.0956433	0.00486723	0.461112	0.259759	0.295259		0.0181443	0.0181443	0.0181443	0.0181443	0.0181443	0.0181443	0.0181443	0.0181443	0.0181443	0.0181443	0.0181443	0.0181443	0.0181443	0.0181443	0.0181443	0.0181443	0.0181443	0.0181443	0.0181443	0.0181443	0.0181443	0.0181443	0.0181443	0.0166299	0.0282808	0.0273701	0.0281938	0.023423	0.0382052	0.0166299	0.030957	0.0293652	0.0166299	0.0196586	0.0264022	0.0166299	0.0249125	0.0301324	0.0233444	0.0199731	0.0181443	0.0181443
42:1 G2Cer	0.0211996	0.034769	0.00316404	0.0960211	0.330435	0.369437		0.0197918	0.0197918	0.0197918	0.0197918	0.0197918	0.0197918	0.0197918	0.0197918	0.0197918	0.0197918	0.0197918	0.0197918	0.0197918	0.0197918	0.0197918	0.0197918	0.0197918	0.0197918	0.0197918	0.0197918	0.0197918	0.0197918	0.0197918	0.0245779	0.0256787	0.019623	0.0245469	0.0238226	0.0241082	0.0220855	0.0267429	0.0231534	0.0368699	0.0235831	0.0238316	0.0208256	0.0190947	0.0204773	0.0181316	0.0281905	0.0197918	0.0197918
42:2 G2Cer	0.0210847	0.0780329	0.0040168	0.357536	0.270551	0.306504		0.0192781	0.0192781	0.0192781	0.0192781	0.0192781	0.0192781	0.0192781	0.0192781	0.0192781	0.0192781	0.0192781	0.0192781	0.0192781	0.0192781	0.0192781	0.0192781	0.0192781	0.0192781	0.0192781	0.0192781	0.0192781	0.0192781	0.0192781	0.0202238	0.0316014	0.0203766	0.0223241	0.0331973	0.0312648	0.0177844	0.029624	0.0294664	0.0143149	0.0180665	0.0277907	0.0199977	0.0254665	0.0246446	0.0207453	0.0234543	0.0192781	0.0192781
34:1 G3Cer	0.0475384	0.0328205	0.0133377	0.0170054	1.44342e-05	3.07628e-05	SS	0.0585368	0.0475371	0.0391147	0.0360464	0.0299021	0.0483735	0.0558881	0.0393425	0.0436173	0.0352399	0.033397	0.0753225	0.0567645	0.0676632	0.04712	0.0369914	0.0614683	0.0374524	0.0347896	0.0457989	0.0388436	0.0531416	0.0449387	0.0719547	0.0447064	0.0642461	0.0540002	0.0446702	0.06057	0.0482197	0.0400246	0.0743449	0.0193582	0.0334375	0.0573868	0.0526267	0.0561451	0.0708982	0.0610269	0.0425546	0.0388571	0.0509868
38:1 G3Cer	0.0275197	0.024866	0.00799204	0.0167822	0.309073	0.347835		0.0237244	0.0326769	0.0224087	0.0224087	0.0224087	0.0238327	0.0422077	0.0254154	0.0258692	0.0224087	0.0224087	0.0368245	0.0335846	0.0335846	0.0231462	0.0224087	0.0327151	0.0224087	0.0224087	0.0224087	0.0224087	0.0368748	0.0267769	0.0448986	0.0208054	0.031434	0.0333895	0.0240883	0.0327257	0.0310826	0.0290752	0.0574982	0.0109173	0.0167111	0.0300796	0.028623	0.0254917	0.0416967	0.0358235	0.0225442	0.0267769	0.026626
40:1 G3Cer	0.0833466	0.0833759	0.024927	0.0835494	0.99811	1.03138		0.0900852	0.0825792	0.0660321	0.0749609	0.0571522	0.0679758	0.119129	0.084863	0.0863056	0.0665187	0.0582866	0.111108	0.10922	0.118569	0.0734271	0.0624969	0.130675	0.0517974	0.0604785	0.0777735	0.0695096	0.110877	0.0819122	0.110977	0.0646803	0.0760573	0.104671	0.0710737	0.0801972	0.0702733	0.0791951	0.128102	0.0242618	0.0431212	0.0753116	0.0745309	0.0718629	0.0987505	0.0978612	0.0599709	0.120745	0.130711
42:1 G3Cer	0.131181	0.098746	0.039341	0.109694	0.044983	0.058103		0.172319	0.137958	0.101827	0.106719	0.0964558	0.117497	0.152338	0.107776	0.106895	0.0921324	0.109207	0.165369	0.190777	0.198943	0.125355	0.0929373	0.229074	0.103021	0.0860972	0.105691	0.107923	0.168582	0.129331	0.207594	0.115935	0.140405	0.159495	0.104256	0.145915	0.112275	0.128167	0.192147	0.0407706	0.0792961	0.16073	0.122786	0.133105	0.1561	0.155561	0.117698	0.165303	0.200153
42:2 G3Cer	0.0950202	0.0900392	0.0295673	0.0758842	0.670783	0.719298		0.0957718	0.0945629	0.0701627	0.0646406	0.0578739	0.0991895	0.112842	0.0842387	0.114554	0.0631136	0.0472519	0.117459	0.121713	0.149599	0.0852123	0.0724085	0.153812	0.0734805	0.0836799	0.0998338	0.0859486	0.112278	0.107499	0.137752	0.0866401	0.142116	0.115181	0.088079	0.0882788	0.0947064	0.092148	0.145414	0.0312677	0.055106	0.123615	0.0809415	0.116067	0.108533	0.147657	0.068707	0.0906819	0.125072
42:1 G1Cer+O	0.0259515	0.0177824	0.0129277	0.00169228	0.000120998	0.00022424	SS	0.0184152	0.0184152	0.0244622	0.0186483	0.0247256	0.033194	0.0184152	0.0184152	0.0184152	0.0184152	0.0540009	0.0184152	0.0214728	0.0241887	0.0195164	0.0321845	0.0204752	0.0197672	0.0210991	0.0184152	0.0294103	0.0279793	0.0204283	0.0357958	0.0403352	0.0238728	0.0328893	0.020947	0.0254371	0.023359	0.030619	0.0279692	0.0898671	0.0594096	0.0208471	0.0223949	0.0349284	0.0232263	0.0159833	0.0363775	0.0184152	0.0186483
42:1 G2Cer+O	0.0295308	0.0178757	0.0142123	0.00307414	3.31448e-06	8.24991e-06	SS	0.019054	0.0188158	0.0293073	0.0188158	0.0188158	0.0188158	0.0188158	0.033168	0.019054	0.0320108	0.0843692	0.0368931	0.0264961	0.0381843	0.0301054	0.0188158	0.0217216	0.0188158	0.0188158	0.0188158	0.0188158	0.0226657	0.0241823	0.0622451	0.0540593	0.0529885	0.0496156	0.0273759	0.0410492	0.022488	0.0297615	0.031161	0.0628751	0.0292625	0.0420206	0.0310705	0.0326643	0.0324502	0.0315866	0.0295691	0.0188158	0.0188158
42:1 SuG1Cer	0.0540916	0.0753938	0.0286741	0.0579135	0.023084	0.0309907		0.0448799	0.0227271	0.0672175	0.0347874	0.0499487	0.0487446	0.0324424	0.0539308	0.0261308	0.0252533	0.185062	0.0338201	0.066214	0.0623035	0.0478379	0.0774952	0.0469763	0.0584341	0.0403772	0.0445079	0.0485538	0.0517689	0.0441841	0.0411833	0.0373758	0.0467245	0.0490943	0.0436166	0.0482183	0.0309377	0.0486439	0.0433762	0.136069	0.0672701	0.0458284	0.0481734	0.0455721	0.0468108	0.0347479	0.0700292	0.0393902	0.0606209
42:2 SuG1Cer	0.0201399	0.0680106	0.00528671	0.0538683	7.8808e-08	2.95314e-07	SS	0.0204906	0.017896	0.0255637	0.017896	0.0192496	0.0180081	0.017896	0.0242601	0.017896	0.017896	0.0435769	0.0204906	0.0204906	0.0221482	0.0204906	0.0213615	0.0204906	0.0204906	0.0204906	0.0204906	0.02075	0.0204906	0.0204906	0.0133643	0.0133643	0.0229565	0.0133643	0.0188279	0.0133643	0.0133643	0.019106	0.014613	0.0299089	0.0148507	0.0172253	0.0165369	0.0177129	0.0157953	0.0138378	0.0205531	0.0217548	0.0217548
42:3 SuG1Cer	0.0179822	0.0268076	0.00120355	0.0259873	0.0178298	0.0244175		0.0177404	0.0177404	0.0177404	0.0177404	0.0177404	0.0177404	0.0177404	0.0177404	0.0177404	0.0177404	0.0177404	0.0177404	0.0177404	0.0177404	0.0177404	0.0177404	0.0177404	0.0177404	0.0177404	0.0177404	0.0177404	0.0177404	0.0177404	0.0177404	0.0177404	0.0247103	0.0177404	0.0226205	0.0177404	0.0177404	0.0177404	0.0177404	0.0177404	0.0177404	0.0177404	0.0177404	0.0177404	0.0177404	0.0177404	0.0177404	0.0177404	0.0177404
34:1 SuG2Cer	0.0194066	0.0394353	0.00272492	0.0403333	0.00111671	0.00173881	SS	0.0187645	0.0187645	0.0187645	0.0187645	0.0234071	0.0224224	0.0226133	0.0187645	0.0187645	0.0187645	0.0187645	0.0187645	0.0187645	0.0187645	0.0187645	0.0228024	0.0187645	0.0216623	0.0187645	0.0245472	0.0187645	0.0240003	0.0187645	0.0152444	0.0233961	0.0152444	0.0217195	0.0172362	0.0152444	0.0229459	0.0232397	0.0166073	0.0152444	0.0200403	0.0176623	0.0152444	0.0152444	0.0198667	0.016085	0.0273343	0.0187645	0.0187645
40:1 SuG2Cer	0.0319444	0.1223	0.0108123	0.163651	0.000276001	0.000482648	SS	0.0309634	0.0187704	0.035126	0.0402885	0.0378679	0.0344232	0.0374504	0.0193798	0.0238228	0.0241715	0.0214081	0.0196565	0.032506	0.0214977	0.0230547	0.0425819	0.0248619	0.0386163	0.0236586	0.0364012	0.0246826	0.0444826	0.0302561	0.0241398	0.0379692	0.0168251	0.0377243	0.0296089	0.0195445	0.0287323	0.0375941	0.0287154	0.0108392	0.0337867	0.0258236	0.0246746	0.0244268	0.0287381	0.0306673	0.0440406	0.0537981	0.0609551
41:1 SuG2Cer	0.0177404	0.0265137	1.05162e-17	0.0233438	0.0114162	0.0158249		0.0177404	0.0177404	0.0177404	0.0177404	0.0177404	0.0177404	0.0177404	0.0177404	0.0177404	0.0177404	0.0177404	0.0177404	0.0177404	0.0177404	0.0177404	0.0177404	0.0177404	0.0177404	0.0177404	0.0177404	0.0177404	0.0177404	0.0177404	0.0177404	0.0177404	0.0177404	0.0177404	0.0177404	0.0177404	0.0177404	0.0177404	0.0177404	0.0177404	0.0177404	0.0177404	0.0177404	0.0177404	0.0177404	0.0177404	0.0177404	0.0177404	0.0177404
42:1 SuG2Cer	0.0433258	0.095086	0.0115885	0.0992392	0.000630418	0.00103352	SS	0.0529281	0.0304432	0.048027	0.050044	0.061431	0.054284	0.0503722	0.027444	0.0355251	0.0311135	0.0479915	0.0163458	0.0478499	0.0298959	0.038483	0.0539452	0.0392149	0.0491044	0.0248486	0.051831	0.0433384	0.054059	0.0315778	0.0474586	0.0614747	0.0236195	0.04688	0.0325617	0.0306476	0.0455033	0.0577036	0.0311137	0.0186576	0.0537554	0.0389801	0.0375933	0.0301776	0.045418	0.0396043	0.0700629	0.0490727	0.0490727
42:2 SuG2Cer	0.0269571	0.0722773	0.00669062	0.0704754	4.56067e-05	9.14817e-05	SS	0.027396	0.017842	0.0227484	0.0322046	0.0325354	0.0300865	0.0297937	0.0172735	0.0328852	0.0174921	0.020329	0.019324	0.0254392	0.019324	0.019324	0.0254392	0.0234276	0.0328752	0.0207427	0.0423987	0.0195686	0.0332879	0.019324	0.0286231	0.0318413	0.0235136	0.0279011	0.0293943	0.0179155	0.0364776	0.0366526	0.0182351	0.0117839	0.0203478	0.0242058	0.0237444	0.0261996	0.0251348	0.0302167	0.0370571	0.0322882	0.0322882
41:1 SuG1Cer+O	0.0477262	0.0181463	0.037742	0.00423518	1.68371e-06	4.52082e-06	SS	0.0200441	0.0299683	0.0403702	0.0255753	0.0911265	0.0840552	0.0200441	0.0211184	0.0247634	0.037348	0.138843	0.0200441	0.0769464	0.0413881	0.0499666	0.101882	0.0481377	0.0578112	0.0817934	0.0322043	0.0629971	0.0713294	0.0310751	0.0203147	0.023423	0.0342178	0.0388966	0.0352372	0.0246549	0.0280365	0.052185	0.0490468	0.241182	0.0652125	0.0250983	0.0317799	0.0445892	0.0405885	0.0323985	0.0736694	0.0200441	0.0410016
42:1 SuG1Cer+O	0.0751146	0.0213154	0.0441587	0.0120551	5.60383e-11	5.16461e-10	SS	0.0405373	0.0490872	0.0795256	0.0587821	0.109612	0.156016	0.028112	0.0380698	0.0412807	0.0737857	0.164441	0.0256444	0.100341	0.0762866	0.0796013	0.148266	0.0747	0.088881	0.0915858	0.0525966	0.0929407	0.100031	0.0512516	0.0313403	0.0455993	0.0404094	0.0577082	0.0446787	0.0461572	0.0399521	0.0693865	0.067641	0.263381	0.108651	0.0447194	0.0645637	0.0651246	0.060377	0.0348414	0.0996103	0.0388713	0.104092
42:1 SuG2Cer+O	0.0185182	0.0332126	0.00263847	0.0358169	0.00648598	0.00933215	SS	0.0177404	0.0177404	0.0177404	0.0177404	0.0177404	0.023903	0.0177404	0.0177404	0.0177404	0.0177404	0.0177404	0.0177404	0.0177404	0.0177404	0.0177404	0.0258695	0.0177404	0.0177404	0.0177404	0.0177404	0.0177404	0.0177404	0.0177404	0.0177404	0.0177404	0.0177404	0.0177404	0.0177404	0.0177404	0.0177404	0.0195907	0.0177404	0.0177404	0.0259878	0.0177404	0.0177404	0.0177404	0.0177404	0.0177404	0.0314624	0.0177404	0.0177404
42:2 SuG2Cer+O	0.0179891	0.0364958	0.00130285	0.0324052	0.000217761	0.000386752	SS	0.0177404	0.0177404	0.0177404	0.0177404	0.0177404	0.0177404	0.0177404	0.0177404	0.0177404	0.0177404	0.0177404	0.0177404	0.0177404	0.0177404	0.0177404	0.0177404	0.0177404	0.0177404	0.0177404	0.0177404	0.0177404	0.0177404	0.0177404	0.0177404	0.0177404	0.0177404	0.0177404	0.0177404	0.0177404	0.0177404	0.0215698	0.0177404	0.0177404	0.0177404	0.0177404	0.0177404	0.0177404	0.0177404	0.0177404	0.0260976	0.0177404	0.0177404
CoQ10	0.856285	0.255714	0.312848	0.213841	2.6731e-15	6.5109e-14	SS	1.46913	0.833371	0.824168	0.888958	0.709499	0.745341	0.432348	1.19307	0.840007	0.838182	0.473767	0.353145	0.942413	0.591387	0.473356	0.55642	0.544197	0.531733	0.497451	0.75009	0.296778	1.16554	0.572343	1.18901	1.00977	1.12224	0.855459	1.22076	0.798665	1.26191	0.94317	1.05626	1.45214	1.24374	1.27817	1.08873	0.325271	0.95318	1.24765	0.9737	1.36483	1.05527
Ch	0.18676	0.176598	0.196594	0.0514534	0.720262	0.769936		0.152687	0.14159	0.1422	0.151877	0.153422	0.180874	0.144043	0.153905	0.149484	0.152685	0.145494	0.151922	0.145523	0.15628	0.148856	0.16443	0.132803	0.145918	0.148531	0.151895	0.159767	0.132815	0.146379	0.153903	0.152953	0.155609	0.158019	0.149665	0.147661	0.142548	0.141988	0.15112	0.147915	0.151216	0.144144	0.160266	0.155631	0.160621	0.160231	0.149735	0.0643081	0.379036
16:0 ChE	0.00999365	0.0233731	0.00169157	0.0150176	2.15876e-07	7.28849e-07	SS	0.0111053	0.0111053	0.0111053	0.0111053	0.0111053	0.0111053	0.0111053	0.0111053	0.0111053	0.0111053	0.0111053	0.0111053	0.0111053	0.0111053	0.0111053	0.0111053	0.0111053	0.0111053	0.0111053	0.0111053	0.0111053	0.0111053	0.0111053	0.00747399	0.00747399	0.00747399	0.0108772	0.00747399	0.00747399	0.00747399	0.00747399	0.00747399	0.0113333	0.00747399	0.00747399	0.00747399	0.00747399	0.00747399	0.00747399	0.00747399	0.0111053	0.0111053
18:1 ChE	0.0234526	0.784832	0.0104759	0.688283	4.53163e-10	3.43396e-09	SS	0.0202547	0.0407801	0.0394377	0.0394377	0.044611	0.0394377	0.0394377	0.0478583	0.0394377	0.0394377	0.0332288	0.0202547	0.0202547	0.0202547	0.0242978	0.0296682	0.0202547	0.0202547	0.0318999	0.0246415	0.0202547	0.0202547	0.0202547	0.0117674	0.00886871	0.0172259	0.0361004	0.0103284	0.0242601	0.010837	0.0123534	0.0134569	0.0302275	0.0147322	0.0114922	0.00935181	0.0166965	0.0164424	0.00838766	0.0129602	0.019866	0.0249905
18:2 ChE	0.188255	2.69143	0.0996754	2.26224	3.91879e-10	3.10769e-09	SS	0.247071	0.158639	0.27408	0.282549	0.328576	0.162829	0.187416	0.20236	0.219152	0.208163	0.31236	0.12872	0.180453	0.231665	0.271002	0.298765	0.165123	0.134924	0.295588	0.294097	0.16981	0.206892	0.227824	0.0721852	0.0561815	0.0728145	0.420572	0.089028	0.126771	0.0676869	0.0797538	0.0888804	0.476335	0.0697067	0.0960685	0.0483813	0.0808132	0.103433	0.0619823	0.0949931	0.118431	0.349565
18:3 ChE	0.0119946	0.669695	0.00385454	0.606652	9.19967e-10	6.27417e-09	SS	0.0160631	0.00887095	0.0120731	0.0105761	0.0202431	0.00880164	0.0107989	0.017261	0.00880164	0.0121212	0.018353	0.0106652	0.0125079	0.0121532	0.0141622	0.0191511	0.0106652	0.0106652	0.0146821	0.0115078	0.0106652	0.0165042	0.0106652	0.00823697	0.00823697	0.00823697	0.0160019	0.00823697	0.00889886	0.00823697	0.00823697	0.00823697	0.0189194	0.00823697	0.00823697	0.00823697	0.00823697	0.00823697	0.00823697	0.00823697	0.0133054	0.0241987
20:1 ChE	0.0101734	0.20337	0.00289659	0.198328	1.34603e-08	6.37495e-08	SS	0.012011	0.0124519	0.0124519	0.0124519	0.0124519	0.0124519	0.0124519	0.0124519	0.0124519	0.0124519	0.012011	0.012011	0.012011	0.012011	0.012011	0.012011	0.012011	0.012011	0.012011	0.012011	0.012011	0.012011	0.012011	0.00624752	0.00624752	0.00624752	0.00624752	0.00624752	0.00624752	0.00624752	0.00624752	0.00624752	0.00624752	0.00624752	0.00624752	0.00624752	0.00624752	0.00624752	0.00624752	0.00624752	0.0124519	0.0124519
20:2 ChE	0.0131106	0.984586	0.0103455	0.94978	3.50985e-09	2.02857e-08	SS	0.00970847	0.0345953	0.0345953	0.0345953	0.0345953	0.0345953	0.0345953	0.0345953	0.0345953	0.0345953	0.00970847	0.00970847	0.00970847	0.00970847	0.00970847	0.00970847	0.00970847	0.00970847	0.00970847	0.00970847	0.00970847	0.00970847	0.00970847	0.0077966	0.0077966	0.0077966	0.0077966	0.0077966	0.0077966	0.0077966	0.0077966	0.0077966	0.0077966	0.0077966	0.0077966	0.0077966	0.0077966	0.0077966	0.0077966	0.0077966	0.00695556	0.00695556
20:3 ChE	0.0140008	1.75783	0.0093795	1.56407	4.16676e-10	3.22924e-09	SS	0.0128602	0.0335036	0.0262029	0.0262029	0.0392026	0.0262029	0.0297188	0.0481347	0.0262029	0.0262029	0.0126285	0.0145104	0.0138025	0.0145293	0.011441	0.014726	0.011441	0.011441	0.0148747	0.0185421	0.011441	0.0138005	0.011441	0.00576667	0.00576667	0.00723192	0.0110556	0.00576667	0.0135622	0.00576667	0.00576667	0.00738548	0.00918985	0.00576667	0.00576667	0.00576667	0.00974032	0.00693622	0.00576667	0.00576667	0.00952739	0.012182
20:4 ChE	0.0625699	1.45718	0.0308119	1.26952	6.32071e-10	4.58588e-09	SS	0.0865586	0.0599634	0.0992867	0.131723	0.117778	0.0684581	0.0664843	0.0724788	0.0901576	0.0606689	0.113964	0.0469028	0.0527902	0.0782143	0.135537	0.0517587	0.0386894	0.0352131	0.0688459	0.0674273	0.0666463	0.0574097	0.0554631	0.0396911	0.0189221	0.020201	0.142026	0.0502187	0.0797406	0.0175412	0.0175476	0.0594713	0.10429	0.0374732	0.0475535	0.0423622	0.0518522	0.0686308	0.0430086	0.0414848	0.0525009	0.0989433
20:5 ChE	0.0427724	1.47007	0.0351243	1.54561	4.34951e-08	1.74492e-07	SS	0.0341579	0.043296	0.0967666	0.0650437	0.0493685	0.0307107	0.0863739	0.0957603	0.0332983	0.0296277	0.117185	0.0219908	0.0247129	0.0436342	0.0997198	0.0399606	0.0370992	0.014788	0.0462846	0.020507	0.0733404	0.0607414	0.0306815	0.0107114	0.0246666	0.00696654	0.151515	0.00734485	0.0248178	0.00671238	0.00584391	0.00695401	0.10161	0.0176082	0.0110549	0.00584391	0.00584391	0.00927506	0.00700755	0.015058	0.0917472	0.0407923
22:1 ChE	0.01081	0.283812	0.0039534	0.310838	1.37406e-07	4.98462e-07	SS	0.0140091	0.0140091	0.0140091	0.0140091	0.0140091	0.0140091	0.0140091	0.0140091	0.0140091	0.0140091	0.0140091	0.0140091	0.0140091	0.0140091	0.0140091	0.0140091	0.0140091	0.0140091	0.0140091	0.0140091	0.0140091	0.0140091	0.0140091	0.00548148	0.00548148	0.00548148	0.00548148	0.00548148	0.00548148	0.00548148	0.00548148	0.00548148	0.00548148	0.00548148	0.00548148	0.00548148	0.00548148	0.00548148	0.00548148	0.00548148	0.0126996	0.0126996
22:2 ChE	0.0106122	0.250861	0.00338509	0.245609	1.14314e-08	5.5687e-08	SS	0.0137272	0.0147879	0.0147879	0.0147879	0.0147879	0.0147879	0.0147879	0.0147879	0.0147879	0.0147879	0.0137272	0.0137272	0.0137272	0.0137272	0.0137272	0.0137272	0.0137272	0.0137272	0.0137272	0.0137272	0.0137272	0.0137272	0.0137272	0.00721437	0.00721437	0.00721437	0.00721437	0.00721437	0.00721437	0.00721437	0.00721437	0.00721437	0.00721437	0.00721437	0.00721437	0.00721437	0.00721437	0.00721437	0.00721437	0.00721437	0.0080092	0.0080092
22:3 ChE	0.0102455	0.247589	0.00245308	0.27617	2.30392e-07	7.70233e-07	SS	0.0128131	0.0128131	0.0128131	0.0128131	0.0128131	0.0128131	0.0128131	0.0128131	0.0128131	0.0128131	0.0128131	0.0128131	0.0128131	0.0128131	0.0128131	0.0128131	0.0128131	0.0128131	0.0128131	0.0128131	0.0128131	0.0128131	0.0128131	0.00772354	0.00772354	0.00772354	0.00772354	0.00772354	0.00772354	0.00772354	0.00772354	0.00772354	0.00772354	0.00772354	0.00772354	0.00772354	0.00772354	0.00772354	0.00772354	0.00772354	0.00844773	0.00844773
22:4 ChE	0.0148211	1.83177	0.0125194	1.95602	3.9822e-08	1.61658e-07	SS	0.0144838	0.0397892	0.0397892	0.0397892	0.0397892	0.0397892	0.0397892	0.0397892	0.0397892	0.0397892	0.0144838	0.0159872	0.0144838	0.0144838	0.0144838	0.0144838	0.0144838	0.0144838	0.0144838	0.0144838	0.0144838	0.0144838	0.0144838	0.00561936	0.00561936	0.00561936	0.00561936	0.00561936	0.00561936	0.00561936	0.00561936	0.00561936	0.00561936	0.00561936	0.00561936	0.00561936	0.00561936	0.00561936	0.00561936	0.00561936	0.00758679	0.00758679
22:5 ChEa	0.0144439	2.5542	0.0139622	2.8811	1.37647e-07	4.94082e-07	SS	0.0134463	0.0205431	0.0205431	0.0205431	0.0205431	0.0205431	0.0434139	0.0967483	0.0205431	0.0205431	0.0236622	0.0227044	0.0156978	0.0144917	0.0134463	0.0171223	0.0134463	0.0134463	0.0144251	0.0134463	0.0173317	0.0166365	0.0134463	0.00608696	0.00608696	0.00608696	0.010693	0.00608696	0.0156912	0.00608696	0.00608696	0.00608696	0.0111883	0.00608696	0.00608696	0.00608696	0.00608696	0.00608696	0.00608696	0.00608696	0.0085759	0.0085759
22:5 ChEb	0.00997887	0.420561	0.00135686	0.415523	9.92101e-09	4.9751e-08	SS	0.00988119	0.012637	0.012637	0.012637	0.012637	0.012637	0.012637	0.012637	0.012637	0.012637	0.00988119	0.00988119	0.00988119	0.00988119	0.00988119	0.00988119	0.00988119	0.00988119	0.00988119	0.00988119	0.00988119	0.00988119	0.00988119	0.00943288	0.00943288	0.00943288	0.00943288	0.00943288	0.00943288	0.00943288	0.00943288	0.00943288	0.00943288	0.00943288	0.00943288	0.00943288	0.00943288	0.00943288	0.00943288	0.00943288	0.00850396	0.00850396
22:6 ChE	0.0617278	5.13874	0.0461773	6.28942	8.24794e-07	2.5112e-06	SS	0.0444652	0.0391605	0.0705201	0.0557915	0.0515581	0.0351142	0.109036	0.210648	0.02697	0.039613	0.0591099	0.116807	0.109314	0.111093	0.135779	0.057325	0.0725305	0.0393834	0.160887	0.0603947	0.114817	0.158798	0.0673671	0.0316211	0.0347974	0.0402135	0.14883	0.0250057	0.0849518	0.0211023	0.0107829	0.0158522	0.0984489	0.0274841	0.0287554	0.0170143	0.0126505	0.0215429	0.0178093	0.0349792	0.0536629	0.0301702
24:0 ChE	0.00990247	0.034147	1.22689e-17	0.0302202	9.62954e-07	2.88041e-06	SS	0.00990247	0.00990247	0.00990247	0.00990247	0.00990247	0.00990247	0.00990247	0.00990247	0.00990247	0.00990247	0.00990247	0.00990247	0.00990247	0.00990247	0.00990247	0.00990247	0.00990247	0.00990247	0.00990247	0.00990247	0.00990247	0.00990247	0.00990247	0.00990247	0.00990247	0.00990247	0.00990247	0.00990247	0.00990247	0.00990247	0.00990247	0.00990247	0.00990247	0.00990247	0.00990247	0.00990247	0.00990247	0.00990247	0.00990247	0.00990247	0.00990247	0.00990247
24:1 ChE	0.0132761	0.669652	0.00739075	0.834069	1.30469e-06	3.67685e-06	SS	0.0208148	0.0208148	0.0208148	0.0208148	0.0208148	0.0208148	0.0208148	0.0208148	0.0208148	0.0208148	0.0208148	0.0208148	0.0208148	0.0208148	0.0208148	0.0208148	0.0208148	0.0208148	0.0208148	0.0208148	0.0208148	0.0208148	0.0208148	0.0048111	0.0048111	0.0048111	0.0048111	0.0048111	0.0048111	0.0048111	0.0048111	0.0048111	0.0048111	0.0048111	0.0048111	0.0048111	0.0048111	0.0048111	0.0048111	0.0048111	0.00999984	0.00999984
24:2 ChE	0.0108594	0.246688	0.00358124	0.234766	5.84503e-09	3.16374e-08	SS	0.0146268	0.0146268	0.0146268	0.0146268	0.0146268	0.0146268	0.0146268	0.0146268	0.0146268	0.0146268	0.0146268	0.0146268	0.0146268	0.0146268	0.0146268	0.0146268	0.0146268	0.0146268	0.0146268	0.0146268	0.0146268	0.0146268	0.0146268	0.00761591	0.00761591	0.00761591	0.00761591	0.00761591	0.00761591	0.00761591	0.00761591	0.00761591	0.00761591	0.00761591	0.00761591	0.00761591	0.00761591	0.00761591	0.00761591	0.00761591	0.00735834	0.00735834
24:3 ChE	0.00990247	0.0490884	1.22689e-17	0.0462922	3.25831e-07	1.06835e-06	SS	0.00990247	0.00990247	0.00990247	0.00990247	0.00990247	0.00990247	0.00990247	0.00990247	0.00990247	0.00990247	0.00990247	0.00990247	0.00990247	0.00990247	0.00990247	0.00990247	0.00990247	0.00990247	0.00990247	0.00990247	0.00990247	0.00990247	0.00990247	0.00990247	0.00990247	0.00990247	0.00990247	0.00990247	0.00990247	0.00990247	0.00990247	0.00990247	0.00990247	0.00990247	0.00990247	0.00990247	0.00990247	0.00990247	0.00990247	0.00990247	0.00990247	0.00990247
24:4 ChE	0.0116593	0.270971	0.00408558	0.416183	6.69242e-05	0.000129666	SS	0.0158089	0.0158089	0.0158089	0.0158089	0.0158089	0.0158089	0.0158089	0.0158089	0.0158089	0.0158089	0.0158089	0.0158089	0.0158089	0.0158089	0.0158089	0.0158089	0.0158089	0.0158089	0.0158089	0.0158089	0.0158089	0.0158089	0.0158089	0.00904522	0.00904522	0.00904522	0.00904522	0.00904522	0.00904522	0.00904522	0.00904522	0.00904522	0.00904522	0.00904522	0.00904522	0.00904522	0.00904522	0.00904522	0.00904522	0.00904522	0.00599259	0.00599259
24:5 ChE	0.0123827	0.691443	0.00639757	1.71786	0.00797361	0.0112355		0.0162829	0.0225483	0.0225483	0.0225483	0.0225483	0.0225483	0.0225483	0.0225483	0.0225483	0.0225483	0.0162829	0.0162829	0.0162829	0.0162829	0.0162829	0.0162829	0.0162829	0.0162829	0.0162829	0.0162829	0.0162829	0.0162829	0.0162829	0.00688077	0.00688077	0.00688077	0.00688077	0.00688077	0.00688077	0.00688077	0.00688077	0.00688077	0.00688077	0.00688077	0.00688077	0.00688077	0.00688077	0.00688077	0.00688077	0.00688077	0.00654264	0.00654264
24:6 ChE	0.0105579	0.229199	0.0019216	0.295111	4.16197e-06	9.99459e-06	SS	0.0122211	0.0122211	0.0122211	0.0122211	0.0122211	0.0122211	0.0122211	0.0122211	0.0122211	0.0122211	0.0122211	0.0122211	0.0122211	0.0122211	0.0122211	0.0122211	0.0122211	0.0122211	0.0122211	0.0122211	0.0122211	0.0122211	0.0122211	0.010167	0.010167	0.010167	0.010167	0.010167	0.010167	0.010167	0.010167	0.010167	0.010167	0.010167	0.010167	0.010167	0.010167	0.010167	0.010167	0.010167	0.00704571	0.00704571
26:1 ChE	0.0108102	0.188493	0.00194308	0.184152	1.66715e-08	7.57999e-08	SS	0.0117224	0.0117224	0.0117224	0.0117224	0.0117224	0.0117224	0.0117224	0.0117224	0.0117224	0.0117224	0.0117224	0.0117224	0.0117224	0.0117224	0.0117224	0.0117224	0.0117224	0.0117224	0.0117224	0.0117224	0.0117224	0.0117224	0.0117224	0.0117224	0.0117224	0.0117224	0.0117224	0.0117224	0.0117224	0.0117224	0.0117224	0.0117224	0.0117224	0.0117224	0.0117224	0.0117224	0.0117224	0.0117224	0.0117224	0.0117224	0.00675584	0.00675584
34:1 DG	0.0554273	0.0345207	0.0183034	0.0251257	5.62175e-06	1.31302e-05	SS	0.0465469	0.0498837	0.0532271	0.0351396	0.0780529	0.0593059	0.0311089	0.0543077	0.0494622	0.0390329	0.0257339	0.0221694	0.0498945	0.0704854	0.0709293	0.0558187	0.0742955	0.043661	0.0488955	0.07021	0.0454049	0.0708169	0.0533456	0.0656462	0.0813461	0.0682637	0.0761254	0.0434292	0.0444779	0.036331	0.0428767	0.0519037	0.0475748	0.0589477	0.0674335	0.0512306	0.030083	0.0713743	0.0657538	0.0752568	0.0655098	0.116256
34:2 DG	0.0974384	0.0537864	0.0506344	0.0387386	1.95864e-05	4.07254e-05	SS	0.101078	0.0728972	0.093771	0.0577666	0.154149	0.0893073	0.0685105	0.10557	0.0978744	0.0752804	0.036291	0.0334999	0.0878166	0.12775	0.0942806	0.115063	0.124021	0.109057	0.0857464	0.153458	0.0624549	0.107798	0.0882348	0.0705984	0.100544	0.066916	0.0847423	0.0659993	0.0800632	0.0784233	0.119024	0.0741606	0.0395257	0.0744158	0.160604	0.0712834	0.0708093	0.116761	0.0732262	0.125592	0.102395	0.341542
36:2 DGa	0.0143549	0.0199641	0.00354765	0.017632	0.0236546	0.0316323		0.0111094	0.0115527	0.0117449	0.0115527	0.0202603	0.0187662	0.0115527	0.0143535	0.0138756	0.0140352	0.0129582	0.00933001	0.0170969	0.0181539	0.0170201	0.0166316	0.0224617	0.0121822	0.013392	0.0174312	0.00915912	0.0162184	0.0141622	0.0142828	0.0173773	0.0230235	0.0156387	0.0125211	0.0125211	0.0125211	0.0125211	0.0133586	0.015114	0.0125211	0.0141957	0.0125211	0.0125211	0.0125211	0.0182055	0.0150524	0.00962345	0.0189011
36:2 DGb	0.0231993	0.0226726	0.00874959	0.0130268	0.813661	0.864356		0.0164357	0.0130181	0.0240602	0.0177239	0.0297151	0.0213026	0.0180385	0.0266311	0.020723	0.0191823	0.0112069	0.0102183	0.0221189	0.0368298	0.0207327	0.0279899	0.0378151	0.0224799	0.0196699	0.027035	0.0130465	0.0254716	0.0218927	0.0204455	0.0275572	0.0204633	0.0275007	0.0144896	0.0187163	0.0161988	0.0287135	0.0298145	0.0169792	0.0193208	0.0347146	0.0188795	0.0154763	0.0296135	0.0235653	0.0322927	0.0201014	0.0590285
36:3 DGa	0.0265605	0.0281909	0.00971657	0.022789	0.614264	0.664965		0.0211758	0.0218613	0.0213556	0.0173539	0.0413256	0.031227	0.0184993	0.0293135	0.0281484	0.0247554	0.0157817	0.0116287	0.0344455	0.0355299	0.0242924	0.027776	0.0385286	0.0252901	0.0302048	0.0427853	0.0154686	0.0280147	0.0235597	0.0261193	0.0288284	0.0375096	0.0228606	0.016367	0.0191854	0.0179012	0.0310227	0.0237561	0.0244437	0.0152263	0.0374741	0.0159184	0.0160195	0.0247339	0.0250514	0.0287011	0.0192362	0.0585659
36:3 DGb	0.0117093	0.0100285	0.00382064	0.000856608	0.00475404	0.00701787	SS	0.0175732	0.00990247	0.00990247	0.00990247	0.0282614	0.0114679	0.00990247	0.00990247	0.00990247	0.00990247	0.00990247	0.00990247	0.0104632	0.0169488	0.0195076	0.0179202	0.00990247	0.0185022	0.0107922	0.0133784	0.00990247	0.0167476	0.00990247	0.00990247	0.00990247	0.00990247	0.00990247	0.00990247	0.00990247	0.00990247	0.00990247	0.00990247	0.00990247	0.0119696	0.00990247	0.00990247	0.00990247	0.00990247	0.00990247	0.00990247	0.00990247	0.0201477
36:4 DG	0.0261211	0.0111837	0.010013	0.00379258	3.5764e-13	5.3024e-12	SS	0.0336978	0.0250435	0.0261772	0.0252666	0.0439388	0.0317587	0.0194461	0.0294627	0.0220808	0.0176887	0.0103801	0.0119515	0.0266831	0.0359909	0.0544458	0.0241427	0.0231002	0.0250524	0.0238041	0.031001	0.0210962	0.0314721	0.0257316	0.0252515	0.0275079	0.014266	0.0248007	0.0201196	0.0199924	0.0150864	0.0201719	0.0221599	0.0136525	0.0257266	0.0365371	0.026491	0.0220126	0.0330845	0.0270358	0.027146	0.0378687	0.0595316
38:4 DG	0.0472099	0.0236066	0.0192611	0.0102278	1.69038e-11	1.80131e-10	SS	0.0311119	0.0350952	0.0361244	0.0891426	0.0414972	0.0889262	0.0298648	0.0378697	0.0346895	0.0318367	0.0161259	0.0511201	0.0398125	0.0695726	0.0958823	0.0672717	0.0731766	0.0296742	0.0506998	0.0557839	0.0274424	0.0833611	0.0546604	0.0482115	0.0512084	0.0428965	0.0482991	0.0363642	0.0248258	0.0226213	0.0331826	0.0801351	0.0518118	0.0261246	0.0356656	0.033207	0.0608865	0.0447455	0.031812	0.0379725	0.0317246	0.0401877
38:5 DG	0.0119966	0.0106567	0.00279225	0.00269685	0.0108125	0.0151109		0.00990658	0.00990247	0.00990247	0.00990247	0.00990247	0.00990247	0.00990247	0.00990247	0.00990247	0.00990247	0.00990247	0.00990247	0.0135831	0.02047	0.0204162	0.0129106	0.0136855	0.00990247	0.0134165	0.0143501	0.0120472	0.0176926	0.0157335	0.0138877	0.0129749	0.0129519	0.0123312	0.0103002	0.00990247	0.00990247	0.00990247	0.0132377	0.0141278	0.00990247	0.0140088	0.00990247	0.00990247	0.0106125	0.0125485	0.0107553	0.00990247	0.0149182
38:6 DG	0.0131236	0.0106386	0.00406913	0.00224636	0.000263069	0.000462404	SS	0.0126641	0.0121433	0.0126453	0.010485	0.0138452	0.0127542	0.0102987	0.0156176	0.012178	0.010985	0.0087427	0.0087427	0.0165926	0.016592	0.0214482	0.0164789	0.0179347	0.0100043	0.0148961	0.0133871	0.0138864	0.0306982	0.0148765	0.0121247	0.0202345	0.0139763	0.0227458	0.0103919	0.0103919	0.0103919	0.0103919	0.0103919	0.0103919	0.0105547	0.0103919	0.0103919	0.0103919	0.0112036	0.0103919	0.0157911	0.0138246	0.012018
46:1 TG	0.0897733	0.262737	0.295102	0.471358	0.0309511	0.0407503		0.0410139	0.193139	0.0262379	0.0177548	0.0167393	0.0112494	0.00972848	0.0155403	0.021634	0.0194081	0.0425568	0.117514	0.0468876	0.0296434	0.0475912	0.0244918	0.0408018	0.0378102	0.0693439	0.0431178	0.0147648	0.0387431	0.0440824	0.0282293	2.08101	0.224447	0.0429068	0.0131765	0.0367715	0.0352692	0.0424496	0.0210027	0.0509828	0.0146754	0.0237241	0.0236267	0.0382257	0.0498318	0.0742473	0.029867	0.0247956	0.0265067
46:2 TG	0.0226287	0.0795302	0.0399982	0.198758	0.0510464	0.0656861		0.0132875	0.0629655	0.0108609	0.00907762	0.00907762	0.00907762	0.00907762	0.00907762	0.0112214	0.00942273	0.0132875	0.0299897	0.0132875	0.0132875	0.0132875	0.0132875	0.0168594	0.0141357	0.0181834	0.0140012	0.0132875	0.0161449	0.0141384	0.00889913	0.265108	0.058752	0.0148734	0.00889913	0.0135425	0.0123983	0.0118497	0.00889913	0.0153425	0.00889913	0.00889913	0.00889913	0.011342	0.016236	0.0150559	0.00889913	0.00942072	0.0120793
48:0 TG	0.156413	2.5595	0.21674	2.68613	5.82268e-08	2.23094e-07	SS	0.221715	0.190351	0.0404057	0.0311777	0.0489361	0.0323304	0.0178054	0.0270044	0.0737601	0.0277521	0.130685	0.284465	0.247517	0.137876	0.181464	0.253429	0.185729	0.102892	0.258402	0.25523	0.0698023	0.240089	0.167882	0.0780934	1.50712	0.219363	0.125879	0.0588903	0.0896011	0.092611	0.0815606	0.042968	0.113637	0.0544333	0.105219	0.0751843	0.0913914	0.210702	0.119226	0.0886488	0.105823	0.0898637
48:1 TG	0.306981	1.36766	0.642775	1.36444	2.74087e-06	7.02734e-06	SS	0.173116	0.742656	0.0873301	0.07499	0.097453	0.0476108	0.0416621	0.0645278	0.108881	0.0667733	0.157351	0.397655	0.252393	0.101517	0.209528	0.121233	0.157789	0.133532	0.252556	0.225907	0.0632676	0.156779	0.175123	0.129231	4.37481	1.15296	0.209471	0.0791001	0.161817	0.15605	0.170612	0.0757673	0.208565	0.0660857	0.114644	0.103873	0.188467	0.260501	0.376243	0.140678	0.16394	0.163277
48:2 TG	0.148122	0.543713	0.42487	0.725024	0.00124483	0.00192948	SS	0.0542901	0.352667	0.0475532	0.0424426	0.0359109	0.0209175	0.0198078	0.0326784	0.0519659	0.0329637	0.058783	0.178135	0.10964	0.0472958	0.0819077	0.0466764	0.0747044	0.0485406	0.101654	0.0974252	0.0227381	0.0676872	0.0537546	0.0507089	2.98608	0.269791	0.0834694	0.0310537	0.067881	0.072899	0.0869152	0.0374139	0.0774205	0.0272234	0.0588453	0.0408311	0.0745271	0.106629	0.162801	0.0709487	0.0417342	0.0537562
48:3 TG	0.0335644	0.141521	0.0782311	0.377635	0.0513496	0.0658278		0.0140455	0.0752289	0.00923801	0.00865278	0.00824826	0.00824826	0.00824826	0.00832466	0.00824826	0.00824826	0.0198604	0.0432532	0.0274346	0.0138894	0.0196522	0.0138894	0.0142633	0.0158794	0.0218903	0.0169954	0.0138894	0.0138894	0.014639	0.0115684	0.530605	0.117079	0.0208484	0.0115684	0.0155742	0.0173774	0.0159323	0.0115684	0.0333255	0.0115684	0.0115684	0.0115684	0.0151774	0.0163392	0.0375476	0.0123536	0.0080475	0.00948508
49:1 TG	0.0317868	0.366129	0.073651	0.56536	0.000129582	0.000237567	SS	0.01847	0.0377521	0.00785153	0.0075831	0.00796417	0.00649128	0.00649128	0.00656455	0.0106295	0.00649128	0.0273665	0.0491175	0.0301079	0.01847	0.0198861	0.01847	0.01847	0.01847	0.0218971	0.0260418	0.01847	0.01847	0.0293441	0.018629	0.519552	0.0625627	0.0230523	0.0123265	0.0173612	0.0168356	0.020222	0.0123265	0.0308728	0.0123265	0.0205699	0.0133815	0.0183743	0.0319904	0.0340033	0.0173491	0.0124456	0.00999582
49:2 TG	0.0172109	0.0794932	0.0228479	0.0942118	3.49504e-05	7.0941e-05	SS	0.0176095	0.0346124	0.00835463	0.00773758	0.00773758	0.00773758	0.00773758	0.00773758	0.00773886	0.00773758	0.0176095	0.0176095	0.0220662	0.0176095	0.0176095	0.0176095	0.0176095	0.0176095	0.0176095	0.0176095	0.0176095	0.0176095	0.0176095	0.00896328	0.16179	0.0183649	0.0111742	0.00896328	0.0090104	0.00984826	0.0109907	0.00896328	0.0148827	0.00896328	0.00896328	0.00896328	0.00896328	0.0168541	0.0138139	0.00896328	0.00940326	0.00940326
50:0 TG	0.16891	5.68918	0.181203	7.07234	1.27944e-06	3.63575e-06	SS	0.305052	0.258775	0.0648136	0.0676437	0.10697	0.0736701	0.0169462	0.0506815	0.108271	0.0622929	0.262996	0.422734	0.357438	0.278817	0.373932	0.473437	0.387288	0.243389	0.397813	0.460398	0.145719	0.363421	0.246314	0.0335221	0.579159	0.0567398	0.0488109	0.0226446	0.03074	0.0251342	0.0203506	0.0197471	0.0424844	0.0205025	0.0313858	0.0273521	0.0361523	0.0626531	0.033581	0.0380467	0.0344699	0.0344699
50:1 TG	1.04158	8.89149	1.25717	7.31566	8.36754e-10	5.82313e-09	SS	1.02369	1.68768	0.267871	0.237984	0.318054	0.176715	0.129413	0.204112	0.514794	0.196496	0.94721	1.92099	1.88829	0.671921	0.846131	1.00527	1.05189	0.771004	1.53456	1.70468	0.382563	0.96465	0.991431	0.356659	7.98596	1.96193	0.935615	0.306043	0.737495	0.830219	0.678993	0.236767	1.0037	0.188312	0.712527	0.307078	1.14229	1.44792	1.40286	0.67316	0.533484	0.624483
50:2 TG	0.524256	4.66641	0.70362	3.51248	7.76184e-11	6.96523e-10	SS	0.516648	0.604549	0.198696	0.198221	0.194691	0.144491	0.105735	0.161076	0.328572	0.16309	0.440966	0.554108	0.912455	0.326184	0.352745	0.537732	0.565332	0.402283	0.636215	0.946961	0.166453	0.511444	0.459619	0.181007	3.92492	0.926649	0.274522	0.18498	0.259278	0.238213	0.230398	0.11782	0.315092	0.102761	0.205713	0.152568	0.299073	0.776926	0.321409	0.253003	0.288951	0.363285
50:3 TG	0.359997	1.73879	0.931944	2.14659	7.45803e-05	0.000142876	SS	0.196074	0.723844	0.091394	0.0822052	0.100628	0.0354215	0.0486653	0.0644988	0.0776666	0.0631553	0.208472	0.38445	0.370149	0.115533	0.204215	0.123881	0.183575	0.124635	0.225864	0.296391	0.0620571	0.144534	0.142583	0.139892	6.45153	1.265	0.221866	0.090558	0.172669	0.174767	0.182005	0.10512	0.305004	0.0598835	0.106363	0.0762602	0.201083	0.204177	0.477361	0.178875	0.0913408	0.12965
51:1 TG	0.0309237	0.565022	0.052072	0.674431	1.00603e-06	2.9831e-06	SS	0.0237998	0.0263908	0.0060469	0.00573867	0.0064052	0.00550833	0.00550833	0.00550833	0.0083788	0.00550833	0.0259376	0.0511897	0.0380605	0.0237998	0.0246881	0.0285074	0.0239756	0.0237998	0.0256223	0.0476866	0.0237998	0.0268867	0.0314272	0.016284	0.322246	0.0397526	0.0274696	0.00952669	0.0147183	0.0162708	0.0160527	0.00954734	0.0296338	0.00952669	0.0178588	0.0139295	0.0168537	0.0263471	0.0247485	0.01724	0.0167811	0.0165994
51:2 TG	0.0796854	0.540573	0.256611	0.675498	2.24152e-05	4.63247e-05	SS	0.0348108	0.0817705	0.0104076	0.0116886	0.0109094	0.00566037	0.00566037	0.00828453	0.012779	0.00599463	0.0498956	0.0995424	0.0751083	0.0272897	0.0458459	0.0338009	0.0315146	0.0390082	0.0463111	0.0770182	0.0220031	0.0416677	0.0468301	0.0250679	1.78002	0.097934	0.035285	0.0134212	0.021039	0.0273564	0.0219298	0.0123839	0.0374499	0.0118486	0.0191392	0.020489	0.028482	0.0301411	0.0601405	0.0201042	0.0270785	0.0312857
51:3 TG	0.038117	0.224675	0.0722578	0.239175	2.8793e-06	7.32717e-06	SS	0.0214372	0.0500528	0.0107313	0.0113814	0.0100632	0.00613591	0.00613591	0.00840367	0.0114839	0.00613591	0.0364171	0.040629	0.0490139	0.016666	0.0253029	0.0220251	0.0219477	0.0217723	0.0269921	0.0475765	0.016666	0.0222766	0.0270862	0.0223481	0.46251	0.0640848	0.0287497	0.0158748	0.0207896	0.021051	0.0208087	0.0145385	0.043399	0.0111781	0.0204279	0.0167084	0.0232006	0.0305147	0.0358846	0.0242088	0.0152302	0.0199533
52:0 TG	0.0855164	5.12888	0.109783	9.09888	0.00030996	0.00053382	SS	0.131894	0.0922708	0.0180702	0.0180702	0.0180702	0.0180702	0.0180702	0.0180702	0.0180702	0.0180702	0.131894	0.131894	0.131894	0.131894	0.131894	0.131894	0.131894	0.131894	0.131894	0.131894	0.131894	0.131894	0.131894	0.0159991	0.141508	0.0207176	0.0232799	0.0106487	0.0119317	0.0149316	0.00914264	0.0097667	0.0190068	0.00995972	0.0140707	0.0132228	0.0136322	0.0212353	0.0152664	0.0154479	0.328246	0.348271
52:1 TG	0.620483	9.83179	0.914095	9.93317	3.59259e-08	1.51244e-07	SS	0.711256	0.991387	0.128088	0.122098	0.181936	0.102346	0.0742735	0.104078	0.173701	0.0956668	0.744541	1.25418	1.20114	0.645119	0.997071	0.874734	0.741397	0.66366	0.945645	1.3788	0.36403	0.732587	0.869878	0.141302	4.14203	0.758054	0.487677	0.111758	0.167512	0.156955	0.116157	0.116342	0.555895	0.0937179	0.142661	0.108434	0.210517	0.24488	0.485939	0.156622	0.02293	0.02293
52:2 TG	2.6341	11.1752	3.94394	7.59425	1.37547e-08	6.42513e-08	SS	1.74323	4.8948	0.558095	0.517096	0.847675	0.324154	0.303443	0.458549	0.839132	0.492932	1.85937	3.21395	3.64297	1.20974	2.07662	1.29001	1.38827	2.00986	1.99103	3.70924	0.630668	1.40073	1.98526	1.30106	20.5197	5.98066	2.25211	1.13289	1.62681	1.68107	1.08374	1.12721	2.37751	0.919569	1.10147	1.11799	2.75389	2.25807	4.10303	1.45696	1.22482	1.94342
52:3 TG	2.26144	10.6551	3.20448	7.47568	2.40179e-09	1.46252e-08	SS	1.58486	3.2783	0.520004	0.524927	0.660663	0.335437	0.307181	0.504609	0.84839	0.455011	1.8243	2.09918	3.85302	0.967663	1.78016	1.37383	1.65518	1.71522	2.05426	3.4274	0.545288	1.35511	1.60998	1.16287	15.1629	5.00081	1.70842	1.35299	1.63229	1.54366	1.35922	1.02694	2.25945	0.381063	1.10882	1.02938	2.37292	2.58027	3.16972	1.7394	0.838244	1.57131
52:4 TGa	0.553718	3.33153	0.965961	3.74608	2.95514e-06	7.46447e-06	SS	0.310219	0.69405	0.127736	0.158802	0.173994	0.0907879	0.100417	0.130027	0.210341	0.135128	0.306998	0.30835	0.670578	0.218544	0.286052	0.277404	0.320721	0.271903	0.372218	0.757266	0.0991361	0.21807	0.252569	0.27273	5.87668	1.73368	0.435987	0.355761	0.415969	0.429975	0.370463	0.221399	0.433634	0.173652	0.351737	0.234714	0.491148	1.09007	0.530972	0.4218	0.155571	0.385829
52:4 TGb	0.0681906	0.596932	0.0364781	0.649736	3.73659e-07	1.19082e-06	SS	0.100857	0.103724	0.0507418	0.0469971	0.0541295	0.0334279	0.020409	0.0392322	0.050117	0.0296581	0.04045	0.0714914	0.0920601	0.0877303	0.112966	0.0699996	0.0961014	0.0478682	0.0870138	0.0639495	0.0374296	0.082672	0.0479281	0.057369	0.18956	0.1016	0.0534922	0.0361912	0.0535336	0.0472902	0.0434213	0.0338748	0.0381591	0.0513029	0.0746842	0.0585316	0.0671291	0.181253	0.0990905	0.0578533	0.0703126	0.108565
52:5 TGa	0.0639512	0.306106	0.123691	0.456515	0.000727318	0.00117543	SS	0.0389635	0.0788087	0.0146019	0.017785	0.0134418	0.00776062	0.00777009	0.0155388	0.0171986	0.0134525	0.0435381	0.0440133	0.107359	0.0224975	0.0415123	0.033512	0.0463383	0.0282734	0.0414741	0.117686	0.0177496	0.0263242	0.0314499	0.023483	0.708961	0.133091	0.0428559	0.0419766	0.0412577	0.0545415	0.0421218	0.0179523	0.057146	0.0113405	0.0294281	0.0212505	0.0346469	0.0465529	0.0508364	0.0726896	0.0149625	0.0408775
52:5 TGb	0.0326661	0.161418	0.0352223	0.321595	0.00707798	0.0100566		0.0396666	0.0941555	0.0205193	0.0169816	0.0170136	0.0115884	0.0102621	0.0181308	0.0181286	0.0154063	0.0237734	0.0421377	0.0321399	0.0277172	0.044901	0.0177429	0.0403416	0.0164252	0.036178	0.019311	0.0208314	0.0257578	0.0127049	0.0182616	0.236092	0.048273	0.0182618	0.0084842	0.026843	0.0109709	0.0173146	0.0168668	0.028259	0.0182706	0.0191807	0.013197	0.0247351	0.0419886	0.0528302	0.0150839	0.033408	0.0344652
53:1 TG	0.0183065	0.229789	0.0193586	0.206738	2.20355e-09	1.3915e-08	SS	0.0259653	0.0114446	0.00715757	0.00715757	0.00715757	0.00715757	0.00715757	0.00715757	0.00715757	0.00715757	0.0259653	0.0259653	0.0259653	0.0259653	0.0259653	0.0259653	0.0259653	0.0259653	0.0259653	0.0259653	0.0259653	0.0259653	0.0259653	0.00629751	0.0903493	0.00952698	0.00750405	0.00566123	0.00566123	0.00566123	0.00566123	0.00566123	0.00702149	0.00566123	0.00566123	0.00566123	0.00566123	0.00566123	0.00669554	0.00566123	0.0203773	0.0203773
53:2 TG	0.0566061	0.556485	0.173563	0.669082	3.66452e-06	8.92573e-06	SS	0.0228384	0.0430248	0.00637426	0.00656016	0.00659013	0.00586514	0.00586514	0.00586514	0.00611119	0.00586514	0.0371727	0.0629028	0.0535642	0.0228384	0.034973	0.027496	0.0228384	0.0366917	0.0274036	0.0590781	0.0228384	0.0294689	0.0382095	0.0190681	1.19703	0.0694691	0.0353466	0.0141279	0.0165814	0.0192804	0.0141148	0.0112481	0.0317905	0.0103423	0.0160706	0.0212173	0.0219224	0.0287588	0.0525118	0.0179468	0.0175442	0.019252
53:3 TG	0.0392386	0.490574	0.0756062	0.570787	1.04611e-06	3.0752e-06	SS	0.0206455	0.0386005	0.00709201	0.00884254	0.00673962	0.00565657	0.00565657	0.00742067	0.00725818	0.00565657	0.0346115	0.0444746	0.0595766	0.0206455	0.0283039	0.0224762	0.0206455	0.0263121	0.0289155	0.0548939	0.0206455	0.0278523	0.0293517	0.0185531	0.465918	0.0582667	0.0315083	0.0153631	0.0192566	0.0234135	0.0166483	0.0148502	0.0390851	0.0105797	0.0155262	0.0162431	0.0247041	0.0219195	0.042371	0.0197537	0.0124979	0.0202921
53:4 TG	0.020305	0.124233	0.0286263	0.16816	9.03209e-05	0.000170163	SS	0.0180822	0.0271919	0.0069274	0.0069274	0.0069274	0.0069274	0.0069274	0.0069274	0.0069274	0.0069274	0.0208254	0.0241288	0.0318021	0.0180822	0.0180822	0.0180822	0.0180822	0.0180822	0.0180822	0.0254485	0.0180822	0.0180822	0.0180822	0.010542	0.189803	0.0324068	0.016388	0.010542	0.010542	0.010542	0.010542	0.010542	0.023732	0.010542	0.010542	0.010542	0.010542	0.010542	0.0212222	0.0114038	0.0091388	0.0091388
54:0 TG	0.0223326	0.357043	0.0210772	0.419546	1.10636e-06	3.22453e-06	SS	0.0207669	0.0273514	0.0273514	0.0296599	0.0333811	0.0273514	0.0273514	0.0273514	0.0278157	0.0273514	0.0217302	0.0205202	0.0205202	0.0251295	0.0205202	0.0205202	0.0266085	0.0237618	0.0206273	0.035176	0.0205202	0.0292681	0.0259831	0.00610378	0.0278328	0.00585876	0.00567198	0.00411217	0.00411217	0.00510904	0.00411217	0.00411217	0.00411217	0.00411217	0.00533342	0.00481583	0.00430002	0.0072463	0.00506289	0.00527532	0.0626565	0.0735012
54:1 TG	0.123083	5.64304	0.283063	7.18624	2.19596e-06	5.80482e-06	SS	0.0717322	0.103065	0.00943967	0.00943967	0.00943967	0.00943967	0.00943967	0.00943967	0.00943967	0.00943967	0.0717322	0.0717322	0.406415	0.0717322	0.333967	0.0717322	0.0717322	0.0717322	0.0717322	0.0717322	0.0717322	0.0717322	0.0717322	0.0318277	0.991166	0.0626423	0.0445201	0.0222664	0.01735	0.028637	0.0189751	0.0237765	0.0380941	0.0178956	0.0176311	0.0246279	0.0249066	0.0275362	0.043306	0.0277068	0.0381996	0.0381996
54:2 TG	0.662977	8.17208	1.28917	7.46951	8.31789e-09	4.23343e-08	SS	0.464897	0.663987	0.0866081	0.0968107	0.102959	0.0662601	0.0689961	0.0884486	0.118152	0.0668512	0.638549	1.05732	1.28952	0.462712	0.730679	0.526995	0.424611	0.669138	0.59019	1.27608	0.244273	0.513194	0.851991	0.176822	7.35194	1.32042	0.274866	0.152742	0.180783	0.202786	0.103683	0.134773	0.656246	0.0924497	0.138174	0.136202	0.296409	0.219479	0.986745	0.157111	0.0135646	0.0160226
54:3 TG	1.19268	6.78746	2.20943	4.67135	1.15577e-09	7.72776e-09	SS	0.385807	1.82191	0.163765	0.159331	0.164317	0.08274	0.103979	0.152365	0.205482	0.114829	0.7834	1.56645	2.19598	0.366822	0.681928	0.410839	0.418274	0.897723	0.585029	1.50028	0.219342	0.394163	0.851606	0.253334	11.0108	2.88986	0.813751	0.261754	0.268862	0.857555	0.183916	0.200288	1.04936	0.116494	0.211488	0.193231	1.04192	0.343262	2.51098	0.258478	0.481664	0.808896
54:4 TGa	1.00174	5.81852	1.35754	5.18531	6.76212e-08	2.56209e-07	SS	0.578501	1.72614	0.228517	0.255936	0.231796	0.136171	0.153309	0.243941	0.348024	0.198389	1.1322	1.32165	2.78437	0.480653	0.709975	0.573795	0.649767	0.98552	0.94054	2.21363	0.261064	0.520826	0.779235	0.255697	6.71167	3.10609	0.711171	0.341687	0.347493	0.889702	0.300978	0.247587	1.41561	0.109439	0.262769	0.200693	1.06803	0.792103	1.91186	0.344779	0.242926	0.4721
54:4 TGb	0.0617652	0.902799	0.0250346	0.845347	5.93102e-09	3.16012e-08	SS	0.090052	0.081192	0.057624	0.0622502	0.0523485	0.042871	0.0247038	0.0456202	0.0503788	0.0350258	0.0526779	0.103937	0.0947107	0.101417	0.0939023	0.0836469	0.0811072	0.0444555	0.0801374	0.057055	0.0405701	0.0773891	0.0585993	0.0473218	0.115759	0.0794857	0.0542048	0.0307739	0.0459694	0.036137	0.0341476	0.0348982	0.0536565	0.0394075	0.0483242	0.0499442	0.0616178	0.122456	0.0612946	0.0495255	0.0538193	0.0980688
54:5 TGa	0.36641	2.90456	0.649052	3.57722	7.63227e-06	1.71224e-05	SS	0.168141	0.443376	0.081157	0.101508	0.0732072	0.0509629	0.0602426	0.100769	0.136549	0.0785113	0.259349	0.258634	0.693256	0.144109	0.170839	0.178147	0.227271	0.174186	0.263215	0.672214	0.064563	0.134679	0.184709	0.165165	3.85661	1.47192	0.227851	0.243795	0.197953	0.270597	0.214978	0.14791	0.518548	0.0761204	0.197011	0.112748	0.288646	0.277025	0.401646	0.281118	0.0675476	0.149499
54:5 TGb	0.271399	2.231	0.253059	2.34814	1.93196e-07	6.588e-07	SS	0.355853	0.327675	0.102478	0.0885383	0.121872	0.0792194	0.0533918	0.101272	0.125807	0.0792619	0.203931	0.288425	0.383132	0.318343	0.425413	0.224261	0.293724	0.171105	0.344693	0.251267	0.14839	0.244506	0.172591	0.189659	1.62012	0.401242	0.197364	0.122191	0.262572	0.121878	0.16111	0.170315	0.249955	0.186867	0.254398	0.198314	0.27441	0.986098	0.407302	0.179348	0.177865	0.296766
54:6 TGa	0.120152	0.583001	0.0629387	0.836267	0.000285121	0.000496053	SS	0.174758	0.198064	0.103278	0.0854748	0.130709	0.0813864	0.0595167	0.110089	0.115534	0.0872899	0.0719456	0.0800598	0.156143	0.11987	0.193074	0.0986819	0.133278	0.109724	0.117418	0.134367	0.0505797	0.0888369	0.074384	0.0758934	0.261128	0.134867	0.0665264	0.0541976	0.112108	0.0668991	0.0812439	0.0690981	0.081319	0.0880394	0.138728	0.0982513	0.119397	0.248244	0.149596	0.103124	0.1029	0.230487
54:6 TGb	0.0711127	0.668655	0.11934	0.863866	5.75131e-06	1.32513e-05	SS	0.0569212	0.0854284	0.0247484	0.0311728	0.0170485	0.0198781	0.015415	0.0224224	0.0225906	0.0190942	0.0428244	0.0619473	0.0942827	0.0634668	0.0911557	0.0574312	0.0998713	0.0312963	0.0900441	0.0409912	0.0480318	0.123247	0.0456539	0.0379152	0.857317	0.117377	0.0794986	0.0184302	0.0344676	0.0366028	0.0282287	0.0129184	0.0653698	0.0369435	0.033435	0.0247919	0.0166562	0.0889764	0.0367449	0.0417357	0.0977493	0.0571776
54:7 TGa	0.0341481	0.11107	0.0252959	0.211411	0.0140243	0.0193615		0.0229174	0.0592691	0.0377623	0.0235636	0.0209039	0.0152731	0.0252227	0.0295335	0.0196998	0.019733	0.0316555	0.0191573	0.0380707	0.0372443	0.0499494	0.0305512	0.0609803	0.0182569	0.0317892	0.01982	0.0392334	0.0359377	0.0229486	0.0119674	0.166166	0.0329117	0.0644204	0.00899793	0.0273893	0.022012	0.0158091	0.00730965	0.040754	0.0394249	0.0193091	0.0114757	0.0105671	0.0267172	0.0227196	0.0364061	0.0492136	0.0242044
54:7 TGb	0.0443005	0.174235	0.149268	0.449877	0.0548455	0.0700461		0.0153695	0.0917532	0.0173053	0.0147521	0.0101418	0.00753306	0.00903065	0.0150094	0.00949759	0.0101624	0.0144586	0.0337927	0.0296398	0.0182223	0.0401589	0.0112026	0.0306473	0.0112026	0.0277992	0.0112026	0.0194282	0.0239644	0.0119957	0.0186969	1.06039	0.0915127	0.0363681	0.00985579	0.0186667	0.0119355	0.0174656	0.00985579	0.0415438	0.0163319	0.0103713	0.00985579	0.00985579	0.0280883	0.0293649	0.0168838	0.0279023	0.0124281
56:0 TG	0.0122894	0.169987	0.00548767	0.215918	5.08287e-06	1.19535e-05	SS	0.0162137	0.0162137	0.0162137	0.0162137	0.0162137	0.0162137	0.0162137	0.0162137	0.0162137	0.0162137	0.0162137	0.0162137	0.0162137	0.0162137	0.0162137	0.0162137	0.0162137	0.0162137	0.0162137	0.0162137	0.0162137	0.0162137	0.0162137	0.00492486	0.00974333	0.00456807	0.00456807	0.00456807	0.00456807	0.00456807	0.00456807	0.00456807	0.00456807	0.00456807	0.00456807	0.00456807	0.00456807	0.00471936	0.00456807	0.00456807	0.0162137	0.0162137
56:1 TG	0.0302822	1.06637	0.0246553	1.01742	4.34313e-09	2.46835e-08	SS	0.0501238	0.0112566	0.0139879	0.0195175	0.019131	0.0112566	0.0112566	0.015396	0.0149011	0.0180176	0.0454367	0.0309142	0.0309142	0.0398489	0.0309142	0.0309142	0.0523371	0.0499716	0.0425044	0.0822572	0.0309142	0.0506383	0.0546233	0.0129843	0.0632809	0.0179822	0.00993664	0.00701321	0.00515625	0.00907341	0.00763003	0.00485041	0.0109525	0.00575905	0.00815436	0.00551352	0.00634904	0.00895235	0.0135257	0.00709607	0.0503478	0.0586145
56:2 TG	0.110628	7.16219	0.181992	11.9048	0.000131095	0.000239055	SS	0.191579	0.0504513	0.00664899	0.00664899	0.00664899	0.00664899	0.00664899	0.00664899	0.00664899	0.00664899	0.191579	0.191579	0.191579	0.191579	0.191579	0.191579	0.191579	0.191579	0.191579	0.191579	0.191579	0.191579	0.191579	0.0323798	1.17557	0.0736498	0.0426371	0.0228926	0.0178452	0.0283928	0.0205954	0.0203653	0.0366195	0.0137059	0.0210411	0.0164432	0.0209803	0.0268096	0.0688441	0.0208227	0.0188065	0.0188065
56:3 TG	0.140004	2.59881	0.32924	2.64718	5.14262e-08	2.03911e-07	SS	0.0641829	0.112455	0.01368	0.0163615	0.0101358	0.00778771	0.0116492	0.0160088	0.0174734	0.0112803	0.11595	0.176442	0.341232	0.0788119	0.105503	0.0553817	0.0766254	0.131384	0.10287	0.181512	0.0539	0.0768588	0.148789	0.0444596	2.18686	0.233369	0.0754762	0.0329844	0.0407867	0.054248	0.0319148	0.0333456	0.0917121	0.0201815	0.0336087	0.0239906	0.0442397	0.0401123	0.185604	0.0296677	0.0165763	0.0160089
56:4 TGa	0.0682724	1.30092	0.0650694	1.69066	4.84453e-06	1.15523e-05	SS	0.0449439	0.072518	0.0137851	0.0189081	0.0101628	0.00835609	0.0146756	0.0183596	0.0216343	0.0129832	0.0648668	0.090443	0.180155	0.0390573	0.0412598	0.0343453	0.0488598	0.0627443	0.0613008	0.117003	0.022642	0.0364957	0.0665512	0.0626867	0.135226	0.231735	0.0721463	0.0491707	0.0573876	0.0764881	0.0523035	0.0509258	0.131292	0.0261504	0.048359	0.029366	0.0578453	0.0565421	0.157782	0.0469588	0.0274653	0.0314538
56:4 TGb	0.0344169	0.982936	0.0275646	1.01053	3.07165e-08	1.30929e-07	SS	0.0552619	0.0206173	0.00938103	0.00809898	0.0117504	0.0109077	0.0103132	0.0105863	0.00935839	0.0116484	0.0282412	0.0576245	0.0559666	0.03908	0.0452188	0.0472336	0.0397143	0.0307169	0.0540145	0.0437255	0.0343322	0.0400513	0.0220989	0.0231047	0.16902	0.0553673	0.0299003	0.0147324	0.0213043	0.0235821	0.0180132	0.0241262	0.0488296	0.0233653	0.0179033	0.0156389	0.0359382	0.0257025	0.0250635	0.0165052	0.0164275	0.0343609
56:4 TGc	0.0131914	0.924651	0.00525901	1.19775	2.56183e-06	6.61806e-06	SS	0.00747913	0.0205104	0.0205104	0.0209907	0.0205104	0.0205104	0.0205104	0.0205104	0.0205104	0.0205104	0.00747913	0.0115154	0.00934727	0.00950746	0.00747913	0.00770561	0.00747913	0.00747913	0.00747913	0.00747913	0.00747913	0.00747913	0.00747913	0.0105826	0.0211814	0.0166736	0.0142056	0.00827136	0.00918192	0.00658669	0.00658669	0.0104381	0.0133445	0.0119218	0.00932296	0.014025	0.0131521	0.0177372	0.00883993	0.0097743	0.014356	0.0159828
56:5 TG	0.109547	2.50131	0.055047	2.76624	1.74387e-07	6.06797e-07	SS	0.116615	0.115505	0.0701593	0.0756103	0.0720162	0.0616384	0.0414947	0.0778335	0.0798948	0.0524308	0.0857269	0.16557	0.13177	0.128235	0.131383	0.107553	0.115663	0.0588257	0.132021	0.0823633	0.06345	0.0906289	0.0722405	0.0955027	0.317877	0.224636	0.102956	0.0651334	0.123755	0.0710248	0.0838539	0.108219	0.184824	0.0813972	0.0826753	0.0920628	0.161362	0.200083	0.117015	0.0983798	0.0648459	0.118458
56:6 TGa	0.190652	1.90363	0.303663	2.20167	1.59635e-06	4.32027e-06	SS	0.155752	0.273374	0.0563617	0.058066	0.0623543	0.0435365	0.0324723	0.0626439	0.0728597	0.0435192	0.167858	0.212544	0.280327	0.183339	0.266089	0.149325	0.183579	0.123263	0.248124	0.150767	0.105823	0.154936	0.120179	0.108389	2.15783	0.340669	0.161501	0.0653417	0.131407	0.0834779	0.0969543	0.0937115	0.252667	0.0836431	0.118802	0.0764597	0.118363	0.22649	0.21907	0.100165	0.0913505	0.126285
56:6 TGb	0.0249594	0.391072	0.0260012	0.513776	5.97027e-06	1.36635e-05	SS	0.0173545	0.02999	0.00983779	0.0119721	0.0082474	0.00704267	0.00673645	0.0115173	0.00990363	0.00903303	0.0161457	0.0236042	0.0309203	0.0278184	0.0350368	0.0219425	0.0340177	0.0139024	0.0240608	0.0147513	0.0190775	0.0448995	0.0187056	0.0170454	0.181671	0.0405404	0.0393959	0.00907341	0.014016	0.0149004	0.0104967	0.00737773	0.0293537	0.0150829	0.0145748	0.011921	0.00737773	0.0266239	0.0131814	0.0198747	0.0346263	0.0243887
56:7 TGa	0.114326	0.982157	0.126676	1.59776	0.000371026	0.000626336	SS	0.116063	0.138838	0.0453348	0.0513124	0.0477684	0.035722	0.0249741	0.0529242	0.0609382	0.0379532	0.0932401	0.0863495	0.198823	0.124344	0.14197	0.0880269	0.140238	0.0813611	0.142883	0.128535	0.0590591	0.0933118	0.0730734	0.054645	0.866189	0.176132	0.066013	0.0396361	0.0886146	0.0589656	0.0683087	0.0547977	0.135558	0.0605814	0.0871252	0.0587758	0.0721993	0.150493	0.134856	0.0852378	0.0659874	0.134531
56:7 TGb	0.255374	1.55963	0.53811	1.89902	1.20331e-05	2.61355e-05	SS	0.129605	0.459652	0.0848277	0.087239	0.0614113	0.0590921	0.0568963	0.0819817	0.0732805	0.0687542	0.161835	0.207287	0.295435	0.172899	0.329208	0.129456	0.271124	0.0869097	0.234286	0.103179	0.150943	0.263534	0.125003	0.139258	3.85009	0.379179	0.312678	0.0739051	0.115363	0.118013	0.100094	0.0628725	0.274612	0.133337	0.114679	0.0856147	0.069057	0.254709	0.14894	0.123692	0.24815	0.136123
56:8 TG	0.107016	0.647657	0.15177	0.88597	9.69899e-05	0.000181723	SS	0.0539841	0.250679	0.0145302	0.0836122	0.0411524	0.0418496	0.0456118	0.0789128	0.0608044	0.0557513	0.0759095	0.0662664	0.138619	0.0760694	0.0340987	0.0710629	0.121636	0.0478041	0.107394	0.0612473	0.0585299	0.105196	0.0608397	0.0567925	0.959903	0.141892	0.12734	0.0385643	0.0553964	0.0668419	0.0573141	0.0275358	0.108321	0.0530661	0.0737692	0.040476	0.0473584	0.11789	0.097645	0.075295	0.0551287	0.0389786
58:1 TG	0.0143008	0.62364	0.00697978	0.654883	3.8681e-08	1.58918e-07	SS	0.0204422	0.0211186	0.0197659	0.0197659	0.0197659	0.0197659	0.0197659	0.0197659	0.0197659	0.0197659	0.0204422	0.0204422	0.0204422	0.0204422	0.0204422	0.0204422	0.0204422	0.0204422	0.0204422	0.0204422	0.0204422	0.0204422	0.0204422	0.00452626	0.0296338	0.00452626	0.00452626	0.00483671	0.00452626	0.00780564	0.00452626	0.00565698	0.00452626	0.00452626	0.00452626	0.00481611	0.00601324	0.00883441	0.0103103	0.00693353	0.0119766	0.0119766
58:2 TG	0.0312764	1.50951	0.0260092	1.83555	8.30911e-07	2.50744e-06	SS	0.0523698	0.00617906	0.00620103	0.00617906	0.00617906	0.00617906	0.00617906	0.00728338	0.00617906	0.00617906	0.0521668	0.0521668	0.0521668	0.0521668	0.0521668	0.0521668	0.0521668	0.0521668	0.0521668	0.0521668	0.0521668	0.0566203	0.0601809	0.0191096	0.126975	0.0318767	0.0177075	0.00922851	0.00774876	0.0123813	0.0124038	0.0103476	0.0178121	0.00809683	0.012963	0.00743635	0.0112464	0.0132078	0.0266598	0.00956916	0.0261011	0.0261011
58:3 TG	0.0444482	1.73266	0.0517288	2.26993	3.55445e-06	8.71991e-06	SS	0.0843701	0.0162285	0.00566207	0.00566207	0.00566207	0.00566207	0.00566207	0.00566207	0.00566207	0.00566207	0.0843701	0.0843701	0.0843701	0.0843701	0.0843701	0.0843701	0.0843701	0.0843701	0.0843701	0.0843701	0.0843701	0.0843701	0.0843701	0.0174164	0.312056	0.0499085	0.0238522	0.0135832	0.00966841	0.0148533	0.0112619	0.00975692	0.0287955	0.00702891	0.0117766	0.00685979	0.0108346	0.0114549	0.035303	0.0109719	0.0176252	0.0176252
58:4 TGa	0.0203379	0.507195	0.018068	0.619179	1.34626e-06	3.76291e-06	SS	0.0290998	0.00936269	0.00629556	0.00629556	0.00629556	0.00629556	0.00629556	0.00629556	0.00629556	0.00629556	0.0290998	0.0290998	0.0432443	0.0290998	0.0290998	0.0290998	0.0290998	0.0290998	0.0290998	0.0290998	0.0290998	0.0290998	0.0290998	0.0123016	0.114907	0.0360422	0.0143202	0.0103583	0.00911414	0.00897757	0.00791593	0.00839963	0.0211859	0.0071958	0.00808352	0.0071958	0.0088863	0.010186	0.0196713	0.00730621	0.0139348	0.0139348
58:4 TGb	0.00990247	0.233099	1.22689e-17	0.46009	0.00138218	0.00213269	SS	0.00990247	0.00990247	0.00990247	0.00990247	0.00990247	0.00990247	0.00990247	0.00990247	0.00990247	0.00990247	0.00990247	0.00990247	0.00990247	0.00990247	0.00990247	0.00990247	0.00990247	0.00990247	0.00990247	0.00990247	0.00990247	0.00990247	0.00990247	0.00990247	0.00990247	0.00990247	0.00990247	0.00990247	0.00990247	0.00990247	0.00990247	0.00990247	0.00990247	0.00990247	0.00990247	0.00990247	0.00990247	0.00990247	0.00990247	0.00990247	0.00990247	0.00990247
58:5 TG	0.0103919	0.587065	0.00343608	0.815582	9.63123e-06	2.11887e-05	SS	0.00845806	0.012629	0.012629	0.012629	0.012629	0.012629	0.012629	0.012629	0.012629	0.012629	0.00845806	0.00845806	0.00845806	0.00845806	0.00845806	0.00845806	0.00845806	0.00845806	0.00845806	0.00845806	0.00845806	0.00845806	0.00845806	0.00706516	0.0201468	0.00914306	0.0073014	0.00706516	0.00706516	0.00706516	0.00706516	0.00706516	0.00895261	0.00706516	0.00706516	0.00706516	0.00762361	0.00775646	0.00706516	0.00706516	0.0153878	0.0153878
58:6 TGa	0.0272599	0.779127	0.0422961	1.24701	9.89994e-05	0.000184474	SS	0.0211345	0.0194778	0.00538286	0.00868489	0.00544738	0.00536866	0.00649243	0.00653087	0.00612402	0.00536866	0.02535	0.0346098	0.033342	0.028946	0.032043	0.0196107	0.0220866	0.0178289	0.0312882	0.0216928	0.0234806	0.0232412	0.0198912	0.025324	0.304533	0.0529696	0.0329688	0.012382	0.0205263	0.0193838	0.0134781	0.0172131	0.0429679	0.0164606	0.0178335	0.0152846	0.0218137	0.0287333	0.0344052	0.0151145	0.0153197	0.0139877
58:6 TGb	0.0102507	0.082108	0.00251002	0.136668	0.00055977	0.000926609	SS	0.00997123	0.00997123	0.00997123	0.00997123	0.00997123	0.00997123	0.00997123	0.00997123	0.00997123	0.00997123	0.00997123	0.00997123	0.00997123	0.00997123	0.00997123	0.00997123	0.00997123	0.00997123	0.00997123	0.00997123	0.00997123	0.00997123	0.00997123	0.00970179	0.0274377	0.00970179	0.0102407	0.00970179	0.00970179	0.00970179	0.00970179	0.00970179	0.00970179	0.00970179	0.00970179	0.00970179	0.00970179	0.00970179	0.00970179	0.00970179	0.00997123	0.00997123
58:7 TGa	0.0355716	0.300171	0.0549363	0.52651	0.000950882	0.00150814	SS	0.019052	0.0571067	0.0102245	0.0101856	0.00683723	0.00683723	0.00683723	0.00993905	0.00981873	0.00714271	0.0363544	0.0394969	0.0689424	0.0287728	0.0447191	0.0238798	0.0340259	0.0231929	0.0439095	0.0208404	0.0248188	0.0291272	0.0274125	0.0183317	0.364037	0.0615243	0.0303191	0.00828084	0.0190085	0.0134538	0.0109975	0.0102866	0.0556258	0.012932	0.0149003	0.0096875	0.0166967	0.0227294	0.0293858	0.013446	0.017178	0.0151633
58:7 TGb	0.0362904	0.332084	0.0479157	0.437628	1.41303e-05	3.04965e-05	SS	0.0194428	0.0402274	0.0141622	0.0167989	0.00973021	0.0117135	0.0105221	0.0175415	0.0125514	0.0124127	0.0335784	0.0424162	0.0517421	0.0363382	0.0446783	0.0233638	0.0485979	0.0182407	0.0373613	0.0192969	0.0299575	0.0471009	0.0293884	0.024183	0.342317	0.0545351	0.0442818	0.00994493	0.0206371	0.0164866	0.0150712	0.0110278	0.050745	0.0226234	0.0158424	0.0125013	0.0100369	0.0312993	0.0184281	0.020147	0.0487218	0.0255005
58:8 TGa	0.0233693	0.230131	0.032942	0.669423	0.0352553	0.0462387		0.0138032	0.0352048	0.0119438	0.0112696	0.00703077	0.00703077	0.00703077	0.0115316	0.0106808	0.00703077	0.0239121	0.0194404	0.0452233	0.018831	0.0259029	0.0150338	0.0211796	0.0134681	0.0272294	0.0140444	0.0134681	0.022578	0.0169745	0.0137868	0.227243	0.0389406	0.0234482	0.00977438	0.0138045	0.0115643	0.00977438	0.00977438	0.0497992	0.00977438	0.0114496	0.00977438	0.00977438	0.019442	0.0171165	0.0126816	0.011744	0.011744
58:8 TGb	0.0836005	0.362996	0.170775	0.601165	0.00276749	0.0041391	SS	0.0380287	0.135633	0.0411487	0.0327517	0.0223872	0.02523	0.0281419	0.0399762	0.0347342	0.0325545	0.0760598	0.0720789	0.115325	0.0516289	0.0808527	0.043576	0.0835397	0.0331696	0.0819093	0.0332834	0.0548572	0.0758678	0.0491484	0.0488473	1.22448	0.18051	0.0855359	0.0250897	0.0462061	0.0367562	0.0349553	0.0242618	0.124726	0.043635	0.038271	0.0264065	0.0202931	0.0661481	0.0538659	0.0332857	0.0711223	0.0341067
58:9 TG	0.0646277	0.302856	0.0964604	0.577127	0.00605429	0.00874793	SS	0.043026	0.107288	0.0355054	0.0389539	0.0200472	0.0215002	0.0253902	0.0466115	0.0350849	0.0330492	0.0606399	0.0450366	0.106464	0.0513548	0.0730347	0.0340282	0.0834218	0.0278567	0.0613846	0.0306895	0.0378257	0.0620805	0.0346407	0.0400973	0.681961	0.11496	0.0690698	0.0228392	0.0338694	0.0373922	0.038993	0.0211103	0.130263	0.0324597	0.0481458	0.0264433	0.0243373	0.0659632	0.0601817	0.0450922	0.0223481	0.0223481
58:10 TG	0.0147548	0.0620962	0.00747315	0.208835	0.116184	0.142513		0.0216829	0.0200662	0.01087	0.0128478	0.00999771	0.00999771	0.00999771	0.0141234	0.0101218	0.00999771	0.00861034	0.00861034	0.019054	0.0150056	0.0247065	0.00861034	0.0159524	0.0119025	0.0168556	0.0147111	0.00861034	0.0122601	0.00861034	0.0106422	0.0490909	0.0274787	0.0103656	0.00880097	0.00880097	0.00880097	0.00880097	0.00880097	0.0281105	0.00880097	0.0205094	0.00880097	0.00880097	0.026598	0.0229029	0.0152902	0.0134856	0.0190818
60:1 TG	0.0110342	0.220023	0.00372557	0.262583	1.13663e-06	3.28468e-06	SS	0.0137273	0.0137273	0.0137273	0.0137273	0.0137273	0.0137273	0.0137273	0.0137273	0.0137273	0.0137273	0.0137273	0.0137273	0.0137273	0.0137273	0.0137273	0.0137273	0.0137273	0.0137273	0.0137273	0.0137273	0.0137273	0.0137273	0.0137273	0.00680617	0.0195404	0.00812143	0.00567642	0.00567642	0.00567642	0.00567642	0.00567642	0.00567642	0.00581999	0.00567642	0.00567642	0.00567642	0.00567642	0.00567642	0.00689175	0.00567642	0.0121838	0.0121838
60:2 TG	0.0160991	0.595187	0.00887438	0.68716	3.48783e-07	1.12203e-06	SS	0.0224083	0.0238674	0.0209493	0.0209493	0.0209493	0.0209493	0.0209493	0.0209493	0.0209493	0.0209493	0.0224083	0.0224083	0.0224083	0.0224083	0.0224083	0.0224083	0.0224083	0.0224083	0.0224083	0.0224083	0.0224083	0.0224083	0.0224083	0.00391498	0.0417195	0.00391498	0.00391498	0.00391498	0.00391498	0.00391498	0.00391498	0.00501299	0.00391498	0.00391498	0.00391498	0.00391498	0.00437379	0.00537199	0.0107339	0.00391498	0.0178095	0.0178095
60:3 TG	0.0274017	0.84446	0.0245195	1.05133	1.68941e-06	4.5007e-06	SS	0.048929	0.00510445	0.00510445	0.00510445	0.00510445	0.00510445	0.00510445	0.00510445	0.00510445	0.00510445	0.048929	0.048929	0.048929	0.048929	0.048929	0.048929	0.048929	0.048929	0.048929	0.048929	0.048929	0.048929	0.048929	0.0117817	0.135516	0.027831	0.0120129	0.00742154	0.00654308	0.0079916	0.00668268	0.00742661	0.0148132	0.00654308	0.0083248	0.00654308	0.00832859	0.00726315	0.0215084	0.00654308	0.028768	0.028768
60:4 TG	0.0180096	0.403141	0.0126288	0.462453	4.62174e-07	1.44588e-06	SS	0.0290107	0.00570731	0.00570731	0.00570731	0.00570731	0.00570731	0.00570731	0.00570731	0.00570731	0.00570731	0.0290107	0.0290107	0.0290107	0.0290107	0.0290107	0.0290107	0.0290107	0.0290107	0.0290107	0.0290107	0.0290107	0.0290107	0.0290107	0.00935727	0.0681364	0.0221998	0.00704687	0.00657867	0.00657867	0.00657867	0.00657867	0.00657867	0.0132639	0.00657867	0.00657867	0.00657867	0.00657867	0.00657867	0.0128713	0.00657867	0.0236691	0.0236691
60:5 TG	0.00990247	0.173454	1.22689e-17	0.25627	4.81137e-05	9.5946e-05	SS	0.00990247	0.00990247	0.00990247	0.00990247	0.00990247	0.00990247	0.00990247	0.00990247	0.00990247	0.00990247	0.00990247	0.00990247	0.00990247	0.00990247	0.00990247	0.00990247	0.00990247	0.00990247	0.00990247	0.00990247	0.00990247	0.00990247	0.00990247	0.00990247	0.00990247	0.00990247	0.00990247	0.00990247	0.00990247	0.00990247	0.00990247	0.00990247	0.00990247	0.00990247	0.00990247	0.00990247	0.00990247	0.00990247	0.00990247	0.00990247	0.00990247	0.00990247
60:6 TG	0.0103078	0.135672	0.0022941	0.226502	0.000331305	0.000562064	SS	0.0118474	0.00865985	0.00865985	0.00865985	0.00865985	0.00865985	0.00865985	0.00865985	0.00865985	0.00865985	0.0118474	0.0118474	0.0118474	0.0118474	0.0118474	0.0118474	0.0118474	0.0118474	0.0118474	0.0118474	0.0118474	0.0118474	0.0118474	0.00835769	0.0209291	0.00835769	0.00835769	0.00835769	0.00835769	0.00835769	0.00835769	0.00835769	0.00835769	0.00835769	0.00835769	0.00835769	0.00835769	0.00835769	0.00835769	0.00835769	0.0118474	0.0118474
60:9 TG	0.0110766	0.0911222	0.0041712	0.178439	0.00280029	0.00416987	SS	0.0123756	0.0116096	0.0116096	0.0116096	0.0116096	0.0116096	0.0116096	0.0116096	0.0116096	0.0116096	0.0123756	0.0123756	0.0123756	0.0123756	0.0163392	0.0123756	0.0123756	0.0123756	0.0123756	0.0123756	0.0123756	0.0123756	0.0123756	0.00692375	0.0326394	0.0126053	0.00722452	0.00640222	0.00640222	0.00640222	0.00640222	0.00640222	0.0121459	0.00640222	0.00640222	0.00640222	0.00640222	0.00640222	0.00640222	0.00640222	0.0123756	0.0123756
60:10 TG	0.015065	0.124567	0.00567988	0.199358	0.000309632	0.000535962	SS	0.0106607	0.0180352	0.0163148	0.0175285	0.0163148	0.0163148	0.0163148	0.0225933	0.0163148	0.0163148	0.0114871	0.0144256	0.0181353	0.018064	0.0321823	0.0121712	0.0174997	0.0098344	0.0130113	0.0098344	0.0136243	0.0162874	0.0098344	0.011506	0.0217998	0.0204206	0.0170648	0.00558723	0.00949511	0.00731328	0.00697259	0.00558723	0.0226237	0.0141302	0.00964046	0.00850478	0.00657097	0.0175874	0.0117148	0.0102646	0.0196108	0.0161337
62:2 TG	0.0104719	0.145006	0.00304002	0.216732	7.57337e-05	0.000144275	SS	0.0122092	0.0122092	0.0122092	0.0122092	0.0122092	0.0122092	0.0122092	0.0122092	0.0122092	0.0122092	0.0122092	0.0122092	0.0122092	0.0122092	0.0122092	0.0122092	0.0122092	0.0122092	0.0122092	0.0122092	0.0122092	0.0122092	0.0122092	0.00632017	0.0195994	0.00772753	0.00632017	0.00632017	0.00632017	0.00632017	0.00632017	0.00632017	0.00632017	0.00632017	0.00632017	0.00632017	0.00632017	0.00632017	0.00661733	0.00632017	0.0122092	0.0122092
62:3 TG	0.0134563	0.202585	0.00777418	0.290904	3.87677e-05	7.82236e-05	SS	0.019096	0.00623394	0.00623394	0.00623394	0.00623394	0.00623394	0.00623394	0.00623394	0.00623394	0.00623394	0.019096	0.019096	0.019096	0.019096	0.019096	0.019096	0.019096	0.019096	0.019096	0.019096	0.019096	0.019096	0.019096	0.00720496	0.0465817	0.00939	0.00720496	0.00720496	0.00720496	0.00720496	0.00720496	0.00720496	0.00720496	0.00720496	0.00720496	0.00720496	0.00720496	0.00720496	0.00720496	0.00720496	0.019096	0.019096
14:0 Car	0.0153951	0.0204329	0.00515438	0.0135037	0.022813	0.0307479		0.0283713	0.0140598	0.0106089	0.00989357	0.0159489	0.0240912	0.0115856	0.011918	0.0193345	0.0162187	0.0140241	0.0217091	0.0116748	0.0121126	0.0162445	0.0116748	0.0358031	0.0116748	0.0117767	0.0134058	0.0158129	0.0199467	0.0145463	0.0136735	0.0136735	0.0136735	0.0173917	0.0161748	0.0136735	0.0136735	0.0136735	0.0166948	0.0136735	0.017341	0.0137029	0.0163496	0.0143158	0.0238445	0.01965	0.0142547	0.0145103	0.0201033
16:0 Car	0.0723043	0.0734751	0.026426	0.0675913	0.910266	0.955079		0.14939	0.0834745	0.0667988	0.0444431	0.120712	0.113197	0.0610971	0.0601954	0.0878686	0.0842642	0.075698	0.0651094	0.0574749	0.0792145	0.0793078	0.0617074	0.158334	0.076924	0.075606	0.0707681	0.0627865	0.0929956	0.0895785	0.051141	0.0577331	0.0529396	0.0704036	0.0659341	0.0552783	0.0623652	0.0437873	0.0443291	0.0330551	0.0986702	0.0664851	0.0676607	0.0655307	0.117473	0.0826357	0.0797187	0.0704888	0.0958799
16:1 Car	0.0155838	0.0296627	0.00552642	0.0392642	0.017434	0.0239717		0.0277313	0.0131556	0.0148357	0.00999865	0.0197396	0.017269	0.00999865	0.0130592	0.0210945	0.0185938	0.0208916	0.0238094	0.0127843	0.0128789	0.0133121	0.0127843	0.0376312	0.0127843	0.013456	0.014474	0.0150904	0.0152063	0.0127843	0.0132523	0.0132523	0.0139698	0.0161707	0.0132523	0.0169326	0.0132523	0.0132523	0.01789	0.0132523	0.0132523	0.0133603	0.0132523	0.0132523	0.0260615	0.0223925	0.0145986	0.0166734	0.0165223
18:0 Car	0.0361901	0.0438507	0.0148495	0.0523281	0.336942	0.375482		0.091823	0.0312204	0.0353915	0.0247766	0.0387335	0.0427186	0.0199959	0.0301217	0.0390153	0.0334936	0.0476371	0.0470668	0.0282175	0.0454884	0.0267067	0.0289946	0.0732298	0.029284	0.0327466	0.0391318	0.0273478	0.0350201	0.0317595	0.0184296	0.03081	0.0253879	0.0372136	0.0223633	0.0286194	0.0234396	0.0203044	0.0303892	0.0149318	0.0570937	0.0416271	0.0306177	0.0514687	0.0669512	0.0477695	0.0401911	0.0295592	0.0453039
18:1 Car	0.0447015	0.0920731	0.0266656	0.222058	0.142785	0.172048		0.075511	0.0437134	0.033387	0.0230349	0.0588975	0.0492707	0.0226038	0.0396981	0.0649554	0.0480978	0.0608862	0.0443378	0.030909	0.0424783	0.0315579	0.0282193	0.095777	0.0396878	0.0500761	0.041191	0.0319443	0.0359101	0.0447725	0.02531	0.0298295	0.0398511	0.0412722	0.0335359	0.0346703	0.0352408	0.0299718	0.0285718	0.0235879	0.0371185	0.0403766	0.0274491	0.0394682	0.0678384	0.0536639	0.0471593	0.201265	0.0396596
18:2 Car	0.0310682	0.0320283	0.0119027	0.0366629	0.863972	0.912119		0.0652991	0.0280252	0.027974	0.0183918	0.0506441	0.0414166	0.018714	0.0327433	0.0530523	0.0396352	0.0305869	0.0232063	0.0222857	0.0263811	0.0257195	0.0242631	0.0559538	0.0483839	0.031505	0.0330186	0.0207853	0.0277329	0.0335778	0.0220444	0.0241051	0.0301527	0.0267686	0.0332616	0.0190063	0.034484	0.0261145	0.020407	0.018488	0.0256515	0.0285256	0.0218518	0.0243311	0.0400183	0.0302715	0.048137	0.0268001	0.0648694
20:0 Car	0.0117061	0.0161693	0.00384458	0.0201307	0.137553	0.16752		0.0130479	0.0103811	0.0103811	0.0103811	0.0103811	0.0103811	0.0103811	0.0103811	0.0116688	0.0103811	0.0115038	0.0115637	0.0103811	0.0103811	0.0103811	0.0103811	0.0103811	0.0103811	0.0103811	0.0103811	0.0103811	0.0103811	0.0103811	0.0102764	0.0108139	0.0102764	0.0102764	0.0102764	0.0104858	0.0102764	0.0102764	0.0108006	0.0102764	0.0108227	0.0149769	0.0102764	0.0155538	0.0197361	0.0166105	0.0157346	0.0146152	0.0104093
20:1 Car	0.0193234	0.0496339	0.00979549	0.14842	0.163284	0.193332		0.042193	0.0134978	0.0167519	0.00939615	0.0191454	0.0163868	0.00939615	0.0199584	0.027137	0.0202608	0.0464749	0.0380197	0.0155381	0.024206	0.0155381	0.0166408	0.0383807	0.0167247	0.020632	0.0164979	0.0155381	0.0155381	0.0155381	0.0117539	0.0137106	0.0125368	0.0117539	0.0117539	0.0159277	0.0117539	0.0117539	0.0126168	0.0117539	0.0150219	0.0193467	0.0117539	0.0294406	0.0484305	0.0274099	0.0187328	0.0188265	0.0133391
20:2 Car	0.0127762	0.0172211	0.00410534	0.0237468	0.206743	0.240612		0.0298845	0.0115017	0.0108059	0.0100668	0.0131805	0.0136226	0.0100668	0.0148982	0.0182925	0.0137045	0.0148383	0.0111538	0.0111538	0.0111538	0.0111538	0.0111538	0.0176971	0.0123138	0.0111538	0.0111538	0.0111538	0.0111538	0.0111538	0.0111538	0.0111538	0.0125634	0.0111538	0.0111538	0.0111538	0.0112877	0.0111538	0.0111538	0.0111538	0.0111538	0.0140201	0.0111538	0.0128007	0.0292082	0.0154978	0.0182044	0.0109747	0.0118462
20:4 Car	0.0304502	0.0193006	0.0371757	0.0530333	0.232641	0.267106		0.0393239	0.171544	0.230459	0.0353697	0.0164242	0.0184475	0.0111705	0.0160291	0.0168802	0.0180731	0.0231883	0.0271073	0.0205519	0.0342057	0.0258797	0.0198888	0.0347804	0.0289775	0.0130091	0.0275666	0.0141905	0.0232059	0.0311859	0.0214357	0.0206025	0.0165423	0.0184365	0.0178742	0.0135998	0.0151179	0.0135998	0.02072	0.0135998	0.02291	0.0221242	0.0242818	0.0223176	0.0162526	0.0219616	0.021266	0.0347156	0.0626676
20:5 Car	0.0103043	0.00990286	0.00116137	2.68074e-06	0.0193776	0.0263257		0.00990247	0.00990247	0.0115187	0.00990247	0.00990247	0.00990247	0.010965	0.00990247	0.00990247	0.0128579	0.00990247	0.00990247	0.00990247	0.00990247	0.00990247	0.00990247	0.0135668	0.00990247	0.00990247	0.00990247	0.00990247	0.00990247	0.00990247	0.00990247	0.00990247	0.00990247	0.0105273	0.00990247	0.00990247	0.00990247	0.00990247	0.00990247	0.00990247	0.00990247	0.00990247	0.0103743	0.00990247	0.00990247	0.00990247	0.00990247	0.0133337	0.00990247
22:1 Car	0.0113547	0.0156095	0.00406273	0.0254612	0.257824	0.294041		0.0100278	0.00990247	0.00990247	0.00990247	0.00990247	0.00990247	0.00990247	0.00990247	0.011563	0.00990247	0.0141953	0.0141952	0.00990247	0.00990247	0.00990247	0.00990247	0.00990247	0.00990247	0.00990247	0.00990247	0.00990247	0.00990247	0.00990247	0.00990247	0.00990247	0.00990247	0.00990247	0.00990247	0.0105242	0.00990247	0.00990247	0.00990247	0.00990247	0.00990247	0.0119448	0.00990247	0.012884	0.0201907	0.0204086	0.00990247	0.0120806	0.00990247
AA	1.9859	0.706224	1.02853	0.552672	2.78872e-11	2.71701e-10	SS	1.3694	2.59582	4.2717	3.17436	2.49456	1.55796	1.3747	1.97596	1.93324	1.62573	1.3582	0.374242	1.50219	2.74236	2.19697	0.977715	1.19938	1.20381	2.97	1.78847	0.748161	2.69514	3.33581	1.79601	1.80958	0.849507	2.42134	0.929171	0.903331	1.25216	0.338326	1.94939	4.25485	1.2551	2.59006	1.74139	1.48566	1.74661	2.81462	3.60894	3.25193	3.78481
EPA	3.44811	0.581244	2.79909	0.706144	3.1989e-10	2.66055e-09	SS	1.13827	3.395	10.7855	7.35285	2.69626	1.40423	4.74298	3.0524	1.98886	2.72617	3.13022	0.33878	1.51088	3.11994	2.90604	1.42605	2.92384	1.07205	2.44091	1.24292	1.79682	3.88642	4.30586	2.6544	8.94774	1.00391	10.2236	2.88501	2.66011	5.94284	0.691419	2.07052	5.81642	5.68367	3.37838	3.08314	0.854897	1.31177	2.5946	7.33588	10.6984	3.26692
DHA	1.84612	0.708016	1.14145	0.529751	1.14101e-08	5.63891e-08	SS	1.47227	2.32957	4.78073	3.31523	2.10723	1.23914	1.80293	2.04889	2.38914	1.53323	1.74849	0.397337	1.15206	1.83607	1.79562	0.872333	1.6455	0.701095	1.20036	1.26275	0.645983	1.8957	2.89364	1.11403	2.86811	0.846004	2.08395	1.31644	1.22019	2.70852	0.249597	1.03772	1.01216	1.80695	3.39218	2.4224	0.685645	1.70665	2.88403	4.00009	4.71582	3.9033
12-HHT	1.90709	6.19576	3.31785	17.9452	0.104577	0.129676		0.318609	3.34758	1.67485	0.641414	5.25806	0.041871	1.00155	0.40998	0.99845	0.613184	0.456697	0.156671	1.65507	1.28676	1.2951	1.97831	0.267456	0.777359	7.82639	0.0234613	0.0234613	0.970344	1.68229	1.47864	0.529642	0.985891	3.3935	0.305522	0.232381	0.772055	0.415377	0.399093	10.3087	0.0261447	0.0382652	0.301776	11.6347	1.56145	0.488551	0.40272	0.387676	2.50462
PGF1α6k	11.3453	5.69443	18.7693	30.0205	0.276888	0.312645		1.00235	4.95764	1.61949	0.53995	1.9159	1.71447	0.952207	8.33363	1.96952	1.04779	3.13877	0.88925	4.46277	3.35395	14.8079	29.2892	0.997653	5.29496	32.3487	4.22195	0.995244	4.95494	4.00052	29.1887	36.0409	90.1875	6.23588	26.8971	5.70339	0.353907	6.27835	6.08825	68.0188	0.353907	0.353907	0.353907	59.3627	16.0288	8.48253	29.3266	0.857308	1.14269
PGF2α	3.41701	3.62397	9.44392	11.8105	0.922252	0.964687		0.402125	3.318	1.28625	0.620627	4.41329	0.276115	0.926365	0.677924	1.06575	0.666701	0.434968	0.225977	4.18403	1.48527	2.44716	2.20231	0.536544	2.08742	4.77307	0.0783431	0.0684806	1.5157	1.61114	2.28863	1.9336	3.46225	1.05406	0.13103	0.541159	0.442162	1.64092	0.60692	26.5646	0.120197	0.0875834	0.787841	10.5121	3.88799	1.21472	0.856264	0.719865	3.14851
PGD2	3.99909	2.35281	7.42161	7.23553	0.250101	0.28619		0.78729	6.58837	1.8055	0.567256	6.42539	0.0786863	1.36773	0.585645	1.96668	1.03973	0.91698	0.176497	5.29749	4.51405	11.084	4.09327	1.08302	5.62247	12.6812	0.0942844	0.0942844	1.85891	2.96021	1.77972	0.907996	7.23965	1.10838	0.126466	1.19647	0.566639	2.15044	1.31797	13.5769	0.10864	0.0641813	0.473445	23.3692	2.60634	1.23671	0.224211	1.11441	3.16687
TXB2	1.89009	4.05013	2.9333	10.6992	0.134779	0.16473		0.365967	1.83649	1.76837	0.550484	2.83408	0.0549265	0.946912	0.0549265	1.73896	0.482115	0.263864	0.247439	1.41665	2.11102	4.5572	1.03236	0.918385	0.977943	8.27828	0.0409457	0.0409457	1.339	2.88395	1.20032	0.372179	1.72544	1.17456	0.198968	0.16476	0.467428	0.722934	0.571315	7.86834	0.0416453	0.0416453	0.390439	5.99374	1.89607	1.15748	0.17006	0.634694	3.40429
PGE3	14.2192	1.93646	61.6767	4.34604	0.163361	0.192755		0.726538	4.82456	1.54002	1.08772	4.52919	0.0547341	2.12494	0.733636	0.931133	0.37275	2.26235	0.0609416	5.38054	1.48807	3.55739	3.52588	0.914077	1.08183	4.86711	0.0609416	0.360559	1.83918	1.20728	1.81136	2.28085	1.86729	3.12904	0.384529	0.919025	0.909349	1.0463	0.416352	219.84	0.089157	0.664605	1.38294	8.03326	1.42022	1.51392	0.9537	2.1815	2.7856
5-HETE	1.87503	1.38253	1.01826	2.72368	0.211078	0.244822		0.933061	2.11162	3.07718	4.15722	1.82647	2.62774	1.5598	0.934858	2.31406	1.22278	0.97454	0.559979	1.20549	2.33674	2.64785	0.991207	1.8979	0.988616	2.34871	1.73801	1.19905	1.72524	3.36546	1.52071	1.55482	0.801705	2.82183	0.797562	0.825065	1.08146	0.939671	2.7039	2.28628	0.973247	2.15534	1.37578	2.9484	2.2851	2.09332	1.39339	2.07279	3.98294
8-HETE	1.52646	0.93862	0.805825	0.644533	1.86551e-05	3.90269e-05	SS	0.766354	1.95293	2.94184	2.15481	1.87963	1.26438	1.99953	0.922953	1.39295	1.07705	1.075	0.410184	1.52735	2.7625	3.90938	0.893505	0.842982	1.15633	3.01233	1.88959	0.754854	1.94958	2.12167	1.83122	1.55447	0.887816	2.43276	0.829459	0.554869	1.24587	0.68471	1.22598	2.49191	0.785553	1.49382	1.01068	1.28688	1.28043	1.44541	1.97034	1.40068	3.06969
12-HETE	1.7231	1.51236	1.68859	1.55273	0.415285	0.458291		0.542432	3.51642	2.41279	0.583572	1.74964	1.6792	0.640191	0.299738	0.533642	0.931398	1.15032	0.444678	0.654946	6.59336	6.66961	0.361347	0.877883	1.01278	3.58055	2.72427	2.38675	5.875	1.65344	1.25633	0.588936	0.718853	4.21186	0.334182	0.282998	1.94712	0.253157	0.594009	4.40443	1.09931	1.23072	1.0696	1.54106	0.930402	1.51591	0.844432	0.405728	2.47474
15-HETE	1.84447	1.27822	2.264	2.04567	0.1665	0.195781		0.851488	2.34094	2.48936	1.6009	1.75902	1.32089	1.18907	0.731785	1.13329	0.542851	1.00933	0.560791	1.81858	2.71403	3.56802	1.25499	0.921334	1.18998	4.13611	1.55021	0.908345	1.8256	2.4438	1.48271	1.35164	1.15068	1.62739	0.856587	1.278	1.0056	0.55277	1.06892	5.11785	0.545662	0.994397	1.09339	1.94231	1.35617	1.36327	1.47981	1.3211	2.92603
16-HETE	1.325	0.897517	0.667814	0.564169	7.83892e-06	1.74711e-05	SS	0.756185	1.38659	1.781	2.41586	1.47147	1.09147	1.0946	0.783387	1.26402	0.497677	0.98149	1.52836	1.2476	2.03604	3.55994	0.85055	0.960789	1.01851	1.69598	0.838544	1.48626	1.13512	1.74545	1.34081	1.09483	0.64383	1.3932	0.385128	1.45983	0.831949	0.71379	1.16396	3.08686	0.68228	1.55613	1.33508	1.55833	1.11448	1.87045	2.06173	1.0674	1.27328
8,15-diHETE	1.00708	1.00148	0.0828335	0.0685021	0.65029	0.699524		1.02813	1.37119	1.05854	1.04827	0.988189	1.02089	0.977817	0.917502	1.01181	0.806412	1.28055	1.04722	1.10906	0.944611	0.958132	1.01803	0.841791	0.880241	1.05646	1.01831	1.0061	0.969409	0.988219	1	1	1	1	1	1	1	1	1	1	1	1	1	1	1	1	1	1	1
5-oxo-ETE	1.72346	0.989636	1.28729	0.592973	0.000216973	0.00038737	SS	0.955872	6.35897	5.17808	2.98694	1	1.84063	1	1.76693	2.47748	1	1.20127	0.263047	0.70386	2.3265	3.33233	0.689092	0.66274	1.38611	3.01822	1.34984	0.775372	1.34041	2.46397	1.90863	1.43666	0.667444	3.15455	1.29649	1.23042	0.827134	0.408672	1.01005	4.22726	0.408672	1.42206	0.408672	0.948877	1.84458	1.66	2.33037	2.10583	3.13655
LXA4	11.8326	2.42064	29.5887	6.07113	0.0269795	0.0357977		0.304737	10.229	6.06299	3.61255	10.9247	2.72634	1.30012	0.612179	1.91493	0.361801	1.41779	0.876164	12.7634	3.85796	15.7855	3.90986	1.77308	2.18488	9.79477	0.549497	0.437122	7.93303	2.71575	5.65417	7.43362	35.9405	5.3251	0.813378	2.8024	6.84133	11.4571	2.58391	76.0679	0.813378	0.813378	5.01202	37.0738	27.3613	17.6092	1.65576	1.07971	4.4964
5-HEPE	2.01368	0.790526	1.47502	0.838072	6.95225e-06	1.57001e-05	SS	0.823861	2.62897	4.55717	7.57266	1.02468	3.20699	3.21706	1.4223	1.36041	0.425054	2.45075	0.545984	1.02062	2.35321	2.95903	1.3963	4.53131	0.81683	1.91222	1.25497	2.58693	2.85335	4.70467	0.801511	2.29844	0.410884	4.76062	0.907246	0.786129	1.63331	1.20892	1.93117	1.6517	2.53095	1.57815	1.0957	1.10334	1.16232	1.2274	1.34064	3.84422	1.98021
12-HEPE	1.98882	1.27208	2.69214	1.12153	0.0374102	0.0488769		0.240968	3.46757	3.70357	0.76272	1.1541	0.971356	1.02864	0.554487	0.388274	0.745606	1.94608	0.399978	0.541504	5.67947	6.37571	0.371739	1.79817	0.470432	2.20099	1.20597	4.65555	8.3951	2.01806	1.79814	1.57967	0.673387	15.7132	0.397423	0.47186	3.31624	0.363216	0.344029	6.07277	2.47164	1.1132	1.24433	0.443554	0.605029	1.13398	1.648	0.902107	1.3861
15-HEPE	1.73864	1.02623	1.4817	0.769194	0.000318614	0.000545966	SS	0.196579	3.36655	6.22341	2.90378	3.13223	0.677884	3.41285	1.04928	0.950716	2.05974	1.40151	0.511423	0.790426	1.30191	2.38511	0.960665	1.03934	0.362855	2.14314	0.294404	1.66102	1.53353	1.85746	1.47295	3.06609	0.482881	4.51473	1.3166	2.70033	1.89411	1.28786	0.636762	6.93895	2.00442	0.876157	0.333929	1.62871	0.333929	0.508005	1.88969	2.03337	1.1091
4-HDoHE	1.54237	1.00808	0.837088	1.00068	0.00518608	0.00755749	SS	0.658825	2.68808	3.28954	2.36199	1.85426	1.02014	1.45121	1.6756	1.94739	0.979856	1.70788	0.188446	1.10976	1.01475	2.20973	0.453301	1.01425	0.789574	1.33192	1.17623	0.746432	1.32536	1.92752	0.80127	3.08231	0.948269	2.32132	1.47755	1.10352	2.66668	0.624971	1.61061	0.965782	1.09445	2.08186	1.61897	0.967796	1.49925	1.13977	2.73623	3.1406	3.28154
10-HDoHE	1.2008	1.26009	0.617337	1.07359	0.72103	0.768348		0.855156	2.2698	2.76999	1.72476	1.04805	0.972308	1.45485	0.791884	0.84659	0.717439	1.45037	0.445605	0.766816	1.42411	2.29966	0.647459	0.841256	0.541923	0.962826	0.935907	1.03717	1.57933	1.307	1.3948	1.80835	0.223958	2.62675	1.11738	0.942511	2.20132	0.75602	0.877829	2.05221	1.06548	1.51516	0.791956	0.60187	0.796888	1.83674	1.90141	1.87471	1.46866
13-HDoHE	2.20481	2.08672	2.5542	4.98777	0.880981	0.927205		0.750395	5.2957	2.64536	1.13054	6.67516	0.684984	1.6656	0.910481	1.02039	1.07674	1.08094	0.346672	1.56722	1.30228	3.81885	1.43707	0.869578	0.833332	3.21158	0.648979	0.393191	2.35201	2.95738	1.13762	2.75799	2.59636	2.19659	0.640921	0.891836	2.16465	0.820431	0.693065	6.01401	0.734969	0.983877	1.42015	4.25288	4.03138	2.34177	1.77973	2.21697	2.81147
14-HDoHE	1.46902	1.28553	1.31717	1.10811	0.387387	0.428893		0.460946	2.65921	3.13527	1.1554	1.10859	0.99939	0.556616	0.288305	0.578605	1.00061	1.55909	0.451283	0.734487	3.59124	5.09244	0.377067	1.26551	0.208514	1.90168	1.66373	2.78612	4.92795	2.24123	0.981308	1.01869	0.57836	5.52388	0.576783	0.560696	3.27527	0.151103	0.291564	2.92281	1.17257	1.54516	1.05339	0.493391	0.789713	1.35797	1.03686	0.684544	2.25374
18-HETE	2.17848	0.812696	1.33908	0.506749	7.27836e-10	5.17067e-09	SS	1.0911	3.94049	5.15933	2.73216	3.49801	2.86	4.24764	3.93354	2.05446	1	1.11787	1.47895	2.69497	2.3415	4.79786	1.57998	1.65586	0.880807	2.10155	0.956688	2.2711	1.04331	1.96348	0.942927	1.99711	0.680845	3.31146	0.773651	1.68113	1.33932	1.05479	2.21497	4.96125	2.31447	1.73823	3.28112	3.27016	1.70377	2.69148	0.827025	1.36368	1.40026
19-HETE	4.95898	0.720076	4.37982	0.276186	1.41476e-08	6.51937e-08	SS	1.4219	5.43262	10.6365	4.63457	5.81631	2.496	1	1.83438	2.39039	1	1.8445	0.71773	12.7895	16.2857	11.9628	1.77894	9.19874	6.3536	15.3165	6.53321	13.0693	4.04514	18.4041	2.75943	3.24673	2.53592	1.33047	1.41763	2.54208	1.82552	3.13439	2.31147	1.61827	5.75278	4.17262	4.79299	1.4868	3.99031	8.80179	3.51047	8.32461	4.4876
20-HETE	10.1656	0.240745	13.4147	0.298585	4.0479e-06	9.7896e-06	SS	1.53785	6.55928	17.3516	3.61182	8.7385	2.90708	1.83161	2.08106	2.06496	2.51496	3.29291	1.41457	48.4978	40.272	27.3565	2.08331	26.6023	7.8693	48.4288	10.9552	23.5246	10.6916	57.5523	4.54696	7.39338	4.52383	1.3934	1.29053	3.22518	3.10486	1.8618	1.97366	0.709474	5.24007	5.64254	8.84641	2.13093	12.0022	16.8025	3.70759	16.797	6.15336
5,6-diHETrE	1.27737	0.880272	0.529607	0.374863	2.805e-05	5.72757e-05	SS	1	1	1	1	1	1	1	1	1	1	1	1	1	1	1	1	1	1	1	1	1	1	1	1.8525	1.56076	0.904111	1.67099	1.15926	1.28618	1.40202	1.26293	1.16513	0.763393	1.09589	2.02372	2.19839	1.80135	1.67321	2.7056	2.25513	2.21027	3.00372
11,12-diHETrE	2.08002	0.505477	0.893122	0.410277	4.82338e-16	1.37064e-14	SS	2.94174	2.99733	3.85014	3.89773	2.08978	2.11263	1.679	2.00923	2.5969	1.313	1.14707	1.17051	1.7163	2.81267	1.6109	1.01083	1.43511	1.47659	2.14095	2.74291	0.816461	1.53969	1.97366	1.42229	1.15131	0.811332	1.56869	1.06574	2.73833	1.95862	1.4721	2.56881	1.27572	1.40256	3.27162	2.48245	2.4886	2.72877	3.77515	2.39999	2.64554	3.73115
14,15-diHETrE	2.01279	0.555135	0.960245	0.410778	1.53136e-14	3.07173e-13	SS	2.39979	3.11496	4.20436	4.27748	2.008	1.99267	1.5168	1.85227	2.37473	1.16623	1.18665	1.40529	1.23928	2.61807	1.43107	0.813353	1.37127	1.29655	1.76205	2.07523	0.714933	1.38602	1.66892	1.518	1.04269	0.667239	1.51419	0.970095	2.80557	2.12991	1.88983	2.87059	1.13533	1.27682	3.07549	2.76111	2.67811	3.10691	4.09821	2.17041	2.51587	3.14243
5,6-EpETrE	1.88816	0.736712	1.31088	0.501997	1.32101e-08	6.34456e-08	SS	0.826986	1.81036	3.2363	1.39263	1.66351	1.25686	1.37337	1.14942	1.57037	0.293131	2.54944	0.179223	1.12525	1.77573	7.88273	0.738995	0.874751	1.23199	2.48713	2.62765	0.738147	3.17565	3.66123	2.4544	2.65642	0.814142	3.87113	2.29103	1.41859	1.73397	1.29321	1.25734	2.27181	1.03484	1.83571	0.99864	1.67017	1.68523	1.61932	2.3221	3.02173	4.71767
14,15-EpETrE	1.69505	0.764438	1.06735	0.50076	2.535e-08	1.09422e-07	SS	0.584721	3.082	3.22506	2.39225	1.47733	2.17893	0.570425	0.7467	1.26939	1.25978	1.06046	0.327191	1.11685	1.99917	4.98578	0.690925	0.672241	1.04186	2.07278	1.51127	0.607902	1.41099	1.93353	2.12306	1.94935	0.603593	3.20541	1.55204	1.14035	0.99022	0.700629	1.86143	3.06204	0.785838	1.26517	0.604067	1.43168	2.36951	1.3792	2.88713	2.56102	4.44735
18-HEPE	1.91158	0.756954	1.36954	0.609901	2.06838e-08	9.15998e-08	SS	0.470139	3.65645	6.35509	3.68577	0.252506	1.48644	3.0907	1.37902	1.0938	0.828363	1.795	0.390403	1.3935	2.07814	2.67266	0.823881	1.94114	0.931606	2.50458	1.08539	2.04124	2.25511	2.53747	1.76315	3.94548	0.835009	5.17663	1.1855	1.26501	2.50991	0.521664	1.27934	3.23063	1.97292	0.785634	1.41323	0.636148	1.18644	1.34535	1.68455	4.30383	2.08578
5,6-diHETE	2.51467	1.70422	2.35193	2.61011	0.0878578	0.110552		1	1	1	1	1	1	1	1	1	1	1	1	1.11	3.16859	1	6.64307	7.47906	1.64324	3.81301	1.82554	4.56896	2.09702	10.1154	5.56686	2.68381	1.88838	3.53389	0.535025	0.535025	0.535025	1.77792	7.71663	1.86235	1.46522	5.4789	1.86975	5.27252	6.8098	4.95513	0.535025	1	1.40945
14,15-diHETE	2.0191	0.475091	1.21593	0.468405	1.99825e-13	3.24478e-12	SS	1.30054	2.1228	5.97822	4.09162	1.14993	1.36555	2.12731	2.14395	1.53403	1.20073	1.90076	1.66852	0.697088	2.45936	1.13115	1.12952	2.32186	0.935438	1.66072	1.09494	1.04037	2.25379	1.77221	1.35565	2.89646	0.659924	3.7554	0.974569	4.32144	2.73104	1.76509	1.80608	1.28237	2.73717	2.54095	1.82743	0.980831	2.11758	1.91474	2.77869	4.54323	1.51988
17,18-diHETE	1.82076	0.694706	1.04767	0.393938	2.66949e-11	2.67734e-10	SS	0.666344	2.78432	5.45719	3.18215	1.25592	1.1089	1.42922	1.41224	1.23917	0.4719	2.4688	1.80932	2.15464	2.40725	1.61771	0.956415	3.88301	0.790914	2.2576	0.534812	3.25791	1.85258	3.28185	1.25907	2.22734	1.03311	2.7481	0.971378	2.93813	1.63471	1.01711	0.780652	1.96359	2.36634	1.83815	2.11651	0.982891	1.1635	2.03899	1.85723	4.20802	1.22684
20-HDoHE	1.13215	0.970627	0.531073	0.659148	0.157321	0.187575		0.351263	2.42873	2.99781	1.61521	1.35558	1.51207	0.831255	1.10686	1.21266	0.817696	1.31728	0.395165	1.01835	1.30133	1.23514	0.271198	1.30063	0.271198	1.13628	0.770665	0.581619	1.16574	1.83551	0.994729	1.74948	0.884927	1.61099	0.728441	1.03288	1.71054	0.823364	0.723621	1.21272	0.85903	1.16997	1.00527	0.864097	1.2055	1.4644	1.63965	1.56019	1.38028
19,20-diHDoPE	1.53315	1.0254	1.02385	0.677698	0.000147012	0.000265244	SS	0.763426	2.37542	6.18914	3.49949	1.61412	0.892018	0.677494	0.979795	1.6271	0.628618	3.18528	1.93148	1.14162	1.59415	1.01056	0.786524	2.06223	0.471708	2.46752	0.732705	1.11025	1.17159	1.72803	1.16729	1.29777	0.624605	1.45036	0.541702	3.00399	1.31131	2.06377	0.759192	3.10896	0.954996	1.7643	1.40216	1.00594	1.52649	2.81128	0.994061	2.46344	1.15451
SS stands for statistical significance when compared the levels between normal and cancerous tissue
[truncated: 56 more columns]

## Sheet: Table S4
Table S4 Average values and standard deviations of the levels of lipid molecules in as well as statistical values (p value and FDR) between low and high grade ccRCC
	AVERAGE		SD		Statistical value (P value)
	Low	High	Low	High	raw	corrected
16:0 LPC	0.0288834	0.0467248	0.0123446	0.0778117	0.35014	0.565078
18:0 LPC	0.0199045	0.0284464	0.00396512	0.0311987	0.265043	0.514309
16:0 LPE	0.0177404	0.0177404	7.16646e-18	7.14006e-18	1	1.00308
18:0 LPE	0.0173952	0.0196632	0.0017325	0.00624995	0.155299	0.392462
30:0 PC	0.0550188	0.114677	0.0166468	0.0596185	0.000599421	0.065137
32:0 PC	0.392801	0.595301	0.0728667	0.191728	0.00040234	0.131163
32:1 PC	0.244685	0.327569	0.0820461	0.156248	0.0599101	0.227101
32:2 PC	0.0286299	0.0435424	0.00997032	0.0186313	0.00650136	0.0784979
34:0 PC	0.0682395	0.110935	0.0213501	0.0388587	0.000411899	0.0671396
34:1 PC	1.24256	1.26957	0.324004	0.391094	0.827232	0.923554
34:2 PC	1.86624	1.61626	0.453676	0.628111	0.18994	0.421227
34:3 PC	0.0448113	0.0539971	0.0087341	0.023622	0.138789	0.356262
35:2 PC	0.0459424	0.0477476	0.0142291	0.0204678	0.765345	0.887909
36:1 PC	0.300649	0.379185	0.106758	0.216207	0.184141	0.41979
36:2 PC	1.23762	1.09711	0.383548	0.633305	0.434917	0.644468
36:3 PCa	0.426271	0.365024	0.0971107	0.103374	0.0844994	0.267445
36:3 PCb	0.137105	0.144713	0.0289474	0.0488096	0.580099	0.759487
36:4 PCa	0.227216	0.145196	0.0875607	0.0713401	0.0059035	0.0769817
36:4 PCb	0.65255	0.92237	0.245329	0.494961	0.0510829	0.210798
36:5 PC	0.0811136	0.146945	0.0422129	0.12619	0.0492669	0.208585
38:2 PC	0.0252165	0.0397026	0.00656521	0.0638384	0.351646	0.564713
38:3 PCa	0.0462502	0.0688603	0.0142828	0.0657645	0.171582	0.408289
38:3 PCb	0.099129	0.164378	0.0362329	0.115266	0.0334348	0.167688
38:4 PCa	0.0354409	0.0526566	0.0113009	0.0207909	0.00518564	0.0704383
38:4 PCb	0.456939	0.625695	0.12824	0.340015	0.0632627	0.226633
38:5 PCa	0.190563	0.239395	0.0472783	0.0857776	0.0466331	0.208252
38:5 PCb	0.03483	0.0567834	0.0137671	0.036079	0.0255313	0.141071
38:6 PC	0.103027	0.184025	0.0391493	0.141214	0.0301567	0.156049
40:6 PC	0.0451986	0.0812264	0.0129487	0.0506666	0.00878907	0.0842717
32:0e PC	0.0290937	0.0452657	0.00819502	0.0342419	0.0669583	0.232217
32:1e PC	0.0906937	0.0845896	0.0544714	0.0551817	0.747959	0.880269
32:2e PC	0.0368668	0.0282353	0.0310275	0.0207586	0.355378	0.562394
34:1e PC	0.053795	0.0647108	0.014719	0.0240053	0.116786	0.314646
34:2e PC	0.0328008	0.028642	0.0152872	0.0109523	0.375214	0.585262
34:3e PC	0.110646	0.0488529	0.0716583	0.0310669	0.00458198	0.0649445
36:3e PC	0.0299537	0.0194886	0.021167	0.00419865	0.0696483	0.236514
36:4e PC	0.0595303	0.0661177	0.0329302	0.036521	0.584077	0.758602
36:5e PC	0.221512	0.181057	0.170193	0.172213	0.496496	0.682944
36:6e PC	0.0326044	0.0360348	0.0164926	0.0408492	0.746246	0.881436
38:4e PC	0.025954	0.0267501	0.0162361	0.0137871	0.879347	0.924732
38:5e PCa	0.06976	0.071136	0.0327597	0.0288816	0.898049	0.938346
38:5e PCb	0.0347376	0.0305177	0.033497	0.0168394	0.653412	0.813024
34:1 PE	0.095709	0.109672	0.049713	0.0585578	0.457679	0.657284
34:2 PE	0.102849	0.11568	0.0543247	0.0696907	0.551465	0.736794
34:3 PE	0.0177404	0.0184914	7.16646e-18	0.00318637	0.331333	0.574545
35:2 PE	0.0177811	0.0177442	0.000213935	5.52798e-05	0.511636	0.692089
36:1 PE	0.169001	0.287354	0.0526317	0.114974	0.000615107	0.0501312
36:2 PEa	0.266673	0.393116	0.0901053	0.169998	0.0105917	0.0959137
36:2 PEb	0.0638336	0.0788749	0.0305609	0.0217346	0.113735	0.30898
36:3 PE	0.100509	0.143928	0.0540978	0.134588	0.220702	0.449681
36:4 PEa	0.0230901	0.0255269	0.00717402	0.00739101	0.33712	0.572402
36:4 PEb	0.124791	0.208391	0.0460338	0.0818882	0.000910484	0.0494696
36:5 PEa	0.0198801	0.0206589	0.00176788	0.00413967	0.47432	0.672297
36:5 PEb	0.0191045	0.0338091	0.00612642	0.0179826	0.00366753	0.0597807
37:4 PE	0.0171243	0.0203422	0.00265729	0.0037939	0.00706394	0.0794085
38:3 PE	0.0596671	0.100446	0.0116492	0.0451385	0.00147534	0.0480962
38:4 PEa	0.018367	0.0276035	0.00473855	0.0157808	0.0279797	0.152023
38:4 PEb	0.570886	0.874177	0.170389	0.315086	0.00147854	0.0438184
38:5 PEa	0.109967	0.198147	0.0475934	0.103905	0.00344567	0.0591204
38:5 PEb	0.0407023	0.0709729	0.0226258	0.038719	0.00875433	0.0864822
38:6 PEa	0.0192073	0.0385649	0.00643191	0.0276858	0.0095689	0.0891274
38:6 PEb	0.1022	0.155836	0.0396648	0.0816519	0.0202838	0.13225
40:4 PEa	0.0534631	0.0511812	0.0188167	0.0186749	0.725557	0.87281
40:4 PEb	0.0187521	0.0208658	0.00384645	0.0054717	0.198685	0.428949
40:6 PE	0.110175	0.202935	0.0290027	0.106407	0.00201836	0.0506143
40:7 PE	0.0527129	0.100282	0.0141444	0.0666453	0.00823872	0.083932
40:8 PE	0.0174072	0.018185	0.00102375	0.000958184	0.0297472	0.156413
34:2e PE	0.236808	0.146262	0.0795283	0.0543773	0.000728504	0.0474985
34:3e PE	0.142221	0.0747814	0.0593533	0.0504126	0.00131585	0.053621
36:2e PE	0.100184	0.0708232	0.0398613	0.0488796	0.0629016	0.227844
36:3e PE	0.121733	0.060889	0.0607296	0.0318438	0.00161489	0.0438713
36:4e PEa	0.0527728	0.0400997	0.0230461	0.0187545	0.0915549	0.273825
36:4e PEb	0.0329018	0.033656	0.00703595	0.0128035	0.830666	0.917956
36:5e PE	1.12349	0.973431	0.272264	0.420776	0.222075	0.449667
36:6e PE	0.165628	0.165099	0.0828536	0.136001	0.989023	1.00131
37:5e PEa	0.0700074	0.0552166	0.0249808	0.0353505	0.165612	0.402906
37:5e PEb	0.0670047	0.0505752	0.0270271	0.0252737	0.077849	0.253788
38:4e PEa	0.0422216	0.0364971	0.0261427	0.0239361	0.512276	0.69009
38:4e PEb	0.0264883	0.0259117	0.00804728	0.0111361	0.862726	0.937496
38:5e PEa	0.0503565	0.0398398	0.0193465	0.0164439	0.100208	0.291677
38:5e PEb	0.088299	0.0725707	0.0232932	0.0237229	0.0603006	0.223386
38:5e PEc	1.06004	0.851092	0.417368	0.469412	0.179018	0.413899
38:6e PEa	0.565583	0.474511	0.122505	0.19212	0.106427	0.299097
38:6e PEb	0.157627	0.129277	0.0804024	0.090627	0.341023	0.57012
38:7e PEa	0.0804	0.0638437	0.0415653	0.0442394	0.269125	0.510085
38:7e PEb	0.238868	0.300308	0.0576579	0.122214	0.0681061	0.233711
40:5e PE	0.0827962	0.0500542	0.0515216	0.0295835	0.0352457	0.174092
40:6e PE	0.089239	0.0946615	0.015404	0.0285004	0.489789	0.679452
40:7e PEa	0.0268203	0.0296188	0.0066437	0.0100679	0.34178	0.56847
40:7e PEb	0.127774	0.175471	0.0304882	0.0691514	0.0140076	0.114162
34:1 PI	0.124622	0.088187	0.0334171	0.0629386	0.0417268	0.200043
34:2 PI	0.112942	0.0748355	0.0483866	0.0454709	0.0248784	0.139834
36:1 PI	0.197091	0.139206	0.0749549	0.093384	0.0538511	0.214091
36:2 PI	0.196044	0.16768	0.0634733	0.0837536	0.271296	0.511227
36:3 PIa	0.0660755	0.0622983	0.0171186	0.0441155	0.740041	0.880487
36:3 PIb	0.034002	0.0316137	0.0109469	0.0141612	0.583969	0.761495
36:4 PI	0.159598	0.14683	0.0594908	0.0766536	0.589175	0.750277
38:2 PI	0.0377529	0.0457277	0.015775	0.030225	0.336349	0.574083
38:3 PIa	0.205568	0.259213	0.0647539	0.127095	0.127303	0.329371
38:3 PIb	0.0343763	0.0426635	0.00910482	0.0327883	0.315986	0.556818
38:4 PIa	0.0187863	0.0230399	0.00278274	0.00680916	0.023201	0.137518
38:4 PIb	1.46792	1.70522	0.386847	0.661205	0.206334	0.436784
38:5 PI	0.117659	0.134633	0.0264753	0.0590974	0.281886	0.519179
38:6 PI	0.0252006	0.0340423	0.00966595	0.0182644	0.084759	0.263157
34:1 PG/BMPa	0.0338938	0.0307551	0.0301438	0.0544603	0.834573	0.919158
34:1 PG/BMPb	0.0819565	0.0919938	0.0323932	0.043407	0.44755	0.651345
36:3 PG/BMP	0.0778295	0.0435439	0.0691664	0.0349134	0.0874299	0.268888
44:12 PG/BMP	0.0174951	0.0254563	0.00374591	0.013903	0.0301657	0.153657
70:7 CL	0.00303557	0.00354396	0.00121578	0.00107708	0.208977	0.439525
72:5 CL	0.00193788	0.00205178	0.000385851	0.000463879	0.440463	0.649733
72:6 CL	0.00477199	0.00597589	0.00286846	0.00337053	0.269011	0.512851
72:7 CL	0.00828389	0.0122417	0.00430618	0.00785415	0.0755852	0.251437
72:8 CL	0.035645	0.0449672	0.0274158	0.0405095	0.433919	0.648888
74:7 CL	0.00215891	0.00224351	0.000563953	0.000329817	0.604159	0.760447
74:8 CL	0.0027848	0.00302112	0.00107363	0.00088525	0.492464	0.680268
74:9 CL	0.0024496	0.00254124	0.000981176	0.000628134	0.751754	0.881553
74:10 CL	0.00184576	0.00184576	0	0	1	1.00308
32:1 SM	0.0399122	0.05085	0.0116274	0.0303477	0.170364	0.408373
34:1 SM	0.876649	0.88176	0.205431	0.304147	0.954166	0.97817
34:2 SM	0.0482577	0.0615546	0.0162714	0.0404633	0.21253	0.441304
36:1 SM	0.140678	0.149862	0.0450297	0.0521853	0.585597	0.754564
38:1 SM	0.13313	0.099237	0.0441231	0.0585752	0.0643104	0.227883
39:1 SM	0.0287611	0.0255632	0.0109008	0.00917651	0.365471	0.572805
40:1 SM	0.333281	0.294791	0.126226	0.181924	0.475253	0.670704
40:2 SM	0.0737767	0.0610876	0.0398658	0.0340647	0.329457	0.574348
41:1 SM	0.0757542	0.0680357	0.034453	0.0467025	0.584755	0.756469
42:1 SMa	0.0207124	0.0244396	0.00473617	0.011433	0.217963	0.446892
42:1 SMb	0.357608	0.34744	0.145153	0.206807	0.868222	0.931054
42:2 SM	0.602144	0.617183	0.134691	0.212809	0.805165	0.911402
42:3 SM	0.0955943	0.124509	0.0338281	0.0468448	0.046044	0.208477
34:1 Cer	0.105985	0.0857953	0.0304522	0.0259787	0.0475922	0.206867
36:1 Cer	0.0267288	0.026081	0.0131316	0.0103987	0.875477	0.929659
38:1 Cer	0.0319091	0.0260151	0.0116724	0.00996157	0.126156	0.329015
40:1 Cer	0.0953285	0.0817655	0.0437429	0.053886	0.4244	0.640529
40:2 Cer	0.0354157	0.028707	0.0224905	0.0149762	0.321691	0.563824
42:1 Cer	0.149311	0.13913	0.0555783	0.0802113	0.667414	0.824155
42:2 Cer	0.212365	0.170135	0.0582978	0.0757257	0.0763528	0.251424
42:3 Cer	0.0574938	0.05296	0.0211835	0.0285506	0.600263	0.761423
34:1 G1Cer	0.0215104	0.0212943	0.00874259	0.00910104	0.944203	0.97101
40:1 G1Cer	0.0567325	0.0345635	0.0380983	0.0187773	0.0467761	0.206068
42:1 G1Cer	0.0523766	0.0591983	0.034788	0.050444	0.646618	0.807653
42:2 G1Cer	0.0531081	0.0565077	0.0308483	0.0482135	0.806225	0.909444
34:1 G2Cer	0.0175764	0.0527551	0.000757184	0.129655	0.265616	0.512372
42:1 G2Cer	0.0178463	0.0279806	0.003004	0.0365197	0.256773	0.501246
42:2 G2Cer	0.0176821	0.0446103	0.00235136	0.096708	0.253855	0.498534
34:1 G3Cer	0.0349736	0.0270206	0.0166235	0.0089318	0.10163	0.293198
38:1 G3Cer	0.0301647	0.0210809	0.0243419	0.00529273	0.162715	0.398835
40:1 G3Cer	0.119838	0.0515248	0.0972865	0.0391406	0.016502	0.119548
42:1 G3Cer	0.133798	0.0655048	0.128129	0.0464033	0.0583882	0.223936
42:2 G3Cer	0.119396	0.062008	0.0829741	0.0574844	0.0285941	0.152814
42:1 G1Cer+O	0.0175032	0.0178748	0.00121594	0.00104034	0.349116	0.566228
42:1 G2Cer+O	0.0184613	0.0179998	0.0048068	0.00157093	0.717906	0.866805
42:1 SuG1Cer	0.0768241	0.0710345	0.0379486	0.0732433	0.771151	0.888322
42:2 SuG1Cer	0.0744588	0.056079	0.039394	0.0681143	0.337569	0.570194
42:3 SuG1Cer	0.0220744	0.0241323	0.00730725	0.0207027	0.696734	0.850694
34:1 SuG2Cer	0.0275873	0.0469807	0.0175844	0.0559356	0.177674	0.416703
40:1 SuG2Cer	0.0969148	0.143967	0.0735916	0.224611	0.410635	0.625546
41:1 SuG2Cer	0.0214181	0.0260367	0.00789415	0.0235937	0.442478	0.646852
42:1 SuG2Cer	0.0832546	0.0913523	0.0506324	0.098062	0.76107	0.886103
42:2 SuG2Cer	0.0697349	0.0637519	0.0439477	0.0730639	0.771744	0.885875
41:1 SuG1Cer+O	0.0185317	0.0185214	0.00595112	0.00293135	0.995045	1.00429
42:1 SuG1Cer+O	0.020757	0.0220547	0.0152143	0.00867476	0.766451	0.886039
42:1 SuG2Cer+O	0.0258371	0.0343352	0.0163638	0.0413714	0.429942	0.645903
42:2 SuG2Cer+O	0.0305449	0.032116	0.0195656	0.0354009	0.872165	0.92917
CoQ10	0.284325	0.193216	0.167411	0.1353	0.0940299	0.27867
Ch	0.181366	0.184426	0.0283262	0.0711674	0.868008	0.933896
16:0 ChE	0.0249812	0.0224447	0.0144738	0.0186408	0.658907	0.816744
18:1 ChE	0.97803	0.572357	0.772871	0.64002	0.108629	0.300111
18:2 ChE	3.11016	2.03034	2.47793	2.1165	0.1848	0.418368
18:3 ChE	0.814222	0.420782	0.55491	0.642782	0.0644393	0.225884
20:1 ChE	0.196919	0.220399	0.145341	0.281894	0.75899	0.886849
20:2 ChE	1.15711	0.817216	1.02317	0.848185	0.303685	0.543963
20:3 ChE	1.83377	1.41791	1.44214	1.35981	0.395274	0.607827
20:4 ChE	1.52781	1.23001	1.14043	1.12058	0.449248	0.648031
20:5 ChE	1.52432	1.49475	1.21811	1.96705	0.957852	0.978871
22:1 ChE	0.28373	0.289134	0.203464	0.450943	0.963796	0.981867
22:2 ChE	0.212183	0.274695	0.155523	0.330762	0.479751	0.67124
22:3 ChE	0.191775	0.285777	0.188702	0.372082	0.353948	0.565623
22:4 ChE	1.76227	1.68859	1.51744	1.85326	0.899456	0.936814
22:5 ChEa	2.07262	3.13174	1.47964	4.05857	0.313039	0.554623
22:5 ChEb	0.352112	0.421467	0.260667	0.528083	0.625797	0.784653
22:6 ChE	3.86352	6.36901	4.07061	9.08704	0.301156	0.545427
24:0 ChE	0.0344883	0.0363123	0.0255322	0.0382699	0.870007	0.929909
24:1 ChE	0.639402	0.687579	0.537375	1.16996	0.876487	0.92771
24:2 ChE	0.218808	0.247722	0.171429	0.305735	0.732848	0.875123
24:3 ChE	0.0354591	0.0526266	0.0222076	0.0469295	0.177723	0.413841
24:4 ChE	0.18727	0.352963	0.188102	0.622351	0.294635	0.536597
24:5 ChE	0.337116	1.19544	0.270832	2.74305	0.203853	0.43721
24:6 ChE	0.190611	0.272129	0.13888	0.446361	0.470143	0.669286
26:1 ChE	0.203901	0.184049	0.142428	0.24504	0.772002	0.883062
34:1 DG	0.0317809	0.0288111	0.0143396	0.0159547	0.57158	0.754393
34:2 DG	0.0542997	0.0371469	0.033693	0.0203172	0.0893599	0.272255
36:2 DGa	0.01982	0.0155776	0.0107447	0.0111487	0.267361	0.512704
36:2 DGb	0.0226209	0.017186	0.011855	0.00682227	0.120433	0.319196
36:3 DGa	0.0276509	0.020099	0.0154942	0.0117762	0.124304	0.3268
36:3 DGb	0.00991344	0.0102357	4.38729e-05	0.00141359	0.347287	0.566078
36:4 DG	0.0109587	0.0112141	0.0053605	0.00260908	0.864098	0.935867
38:4 DG	0.0251487	0.0215321	0.0106593	0.0096401	0.309852	0.551977
38:5 DG	0.0108179	0.0101583	0.00355145	0.000715524	0.475966	0.668814
38:6 DG	0.0112801	0.0102976	0.00342353	0.0015162	0.301994	0.543924
46:1 TG	0.207119	0.219338	0.13752	0.438715	0.911801	0.943642
46:2 TG	0.0533855	0.0690067	0.0369657	0.171359	0.71039	0.864131
48:0 TG	2.40231	2.01651	1.98132	2.1235	0.587588	0.754148
48:1 TG	1.24947	0.973027	0.796636	1.04409	0.389196	0.601317
48:2 TG	0.496389	0.418489	0.394624	0.707972	0.690934	0.846784
48:3 TG	0.0865391	0.134863	0.0599071	0.379139	0.600353	0.758586
49:1 TG	0.331873	0.182027	0.30643	0.186279	0.102527	0.29319
49:2 TG	0.0692331	0.0741149	0.0432422	0.1237	0.876714	0.924947
50:0 TG	5.58747	6.26125	5.45005	8.61893	0.784919	0.894698
50:1 TG	10.0147	6.08971	6.28545	4.31634	0.0458362	0.213466
50:2 TG	5.75969	3.05334	3.44973	2.33707	0.0137013	0.114529
50:3 TG	1.8609	1.13028	1.40597	1.77659	0.190965	0.420638
51:1 TG	0.587875	0.335121	0.465159	0.384639	0.0970878	0.285141
51:2 TG	0.535768	0.34095	0.454771	0.429363	0.210063	0.438978
51:3 TG	0.255153	0.145	0.161372	0.167976	0.0601995	0.225575
52:0 TG	5.37559	5.99912	6.95107	12.5772	0.857362	0.934782
52:1 TG	12.0234	7.78042	11.6119	8.64041	0.241701	0.480454
52:2 TG	14.0576	7.19896	7.16137	5.26456	0.00394653	0.0612652
52:3 TG	13.9713	6.41461	8.25895	4.33534	0.00340781	0.0617192
52:4 TGa	4.39949	1.70474	3.7051	1.83453	0.0153107	0.11884
52:4 TGb	0.598634	0.538591	0.697603	0.577416	0.787977	0.895054
52:5 TGa	0.393171	0.139067	0.349095	0.216723	0.0189447	0.128666
52:5 TGb	0.112836	0.158552	0.0905266	0.270734	0.506863	0.69137
53:1 TG	0.273635	0.194873	0.207183	0.218918	0.289446	0.530108
53:2 TG	0.697936	0.280251	0.563931	0.288935	0.0141344	0.112386
53:3 TG	0.698992	0.258365	0.644096	0.296562	0.02053	0.128708
53:4 TG	0.144741	0.0734247	0.0975234	0.108703	0.0522167	0.210156
54:0 TG	0.546209	0.246769	0.548924	0.344427	0.0722506	0.242822
54:1 TG	7.39985	4.79166	9.05318	6.76459	0.354326	0.563465
54:2 TG	11.3918	4.78175	9.23168	4.10217	0.0155761	0.118088
54:3 TG	8.53425	4.21247	4.82676	2.69286	0.0042913	0.0635893
54:4 TGa	8.51369	3.08577	5.82901	3.05262	0.00296111	0.0643548
54:4 TGb	0.975028	0.896703	1.02304	0.807127	0.80766	0.907922
54:5 TGa	4.22582	1.25795	3.68178	1.50649	0.00710553	0.0772135
54:5 TGb	2.40541	1.92962	2.26943	1.78215	0.505764	0.692769
54:6 TGa	0.607672	0.451383	0.672794	0.532632	0.462574	0.661399
54:6 TGb	0.703566	0.656983	0.859787	0.741544	0.867604	0.936553
54:7 TGa	0.106917	0.0865824	0.0949178	0.100748	0.548987	0.736501
54:7 TGb	0.12862	0.1399	0.147095	0.198487	0.850899	0.930849
56:0 TG	0.261308	0.123381	0.294664	0.185854	0.120235	0.321283
56:1 TG	1.57438	0.696996	1.19159	0.852103	0.0214752	0.129646
56:2 TG	11.627	3.64834	16.5683	6.03103	0.08466	0.265377
56:3 TG	3.7617	1.16346	2.90959	0.841523	0.0030345	0.061828
56:4 TGa	1.8247	0.554326	1.8883	0.499343	0.0183386	0.1272
56:4 TGb	1.14518	0.744674	1.07849	0.695201	0.215938	0.445543
56:4 TGc	1.04819	0.745316	1.2861	0.922705	0.442046	0.649131
56:5 TG	2.83924	1.86144	2.37029	1.58538	0.174726	0.412758
56:6 TGa	2.20662	1.39217	2.00022	1.33825	0.180209	0.41372
56:6 TGb	0.437637	0.397183	0.60169	0.456864	0.828496	0.921808
56:7 TGa	1.13795	0.623546	1.34134	0.744769	0.187405	0.421338
56:7 TGb	1.79204	1.28856	1.63977	1.28609	0.331728	0.572188
56:8 TG	0.73728	0.629675	1.00517	0.721777	0.725661	0.869727
58:1 TG	1.11476	0.275082	0.817955	0.329638	0.00108299	0.0504365
58:2 TG	2.37593	0.677774	2.57805	0.67482	0.0204821	0.130925
58:3 TG	2.72685	0.681609	2.99823	0.722067	0.0167353	0.118603
58:4 TGa	0.754429	0.226662	0.77206	0.163954	0.0162623	0.120489
58:4 TGb	0.232778	0.153866	0.256964	0.311072	0.424239	0.643265
58:5 TG	0.754973	0.340453	0.682224	0.43682	0.0478663	0.205321
58:6 TGa	0.880121	0.517843	0.992843	0.525688	0.204967	0.436726
58:6 TGb	0.111812	0.077218	0.217569	0.0848887	0.557601	0.741951
58:7 TGa	0.299639	0.233295	0.400226	0.218799	0.561448	0.744033
58:7 TGb	0.315554	0.328858	0.362968	0.31449	0.910354	0.945144
58:8 TGa	0.20894	0.126257	0.314992	0.143216	0.345818	0.572267
58:8 TGb	0.347972	0.319465	0.383176	0.385652	0.83048	0.920873
58:9 TG	0.267522	0.267303	0.339334	0.317546	0.998467	1.00463
58:10 TG	0.0407544	0.0356071	0.0415044	0.0493359	0.74335	0.881207
60:1 TG	0.403244	0.0849873	0.343687	0.0929933	0.00227034	0.0528664
60:2 TG	1.11872	0.208672	0.929165	0.156042	0.00139367	0.0504819
60:3 TG	1.32747	0.337811	1.50523	0.272626	0.0197307	0.13127
60:4 TG	0.605213	0.145048	0.578632	0.0949207	0.0063881	0.0800969
60:5 TG	0.251919	0.0800392	0.290404	0.0874135	0.035632	0.173374
60:6 TG	0.200025	0.0604723	0.249739	0.0476497	0.0428859	0.20262
60:9 TG	0.0562031	0.103602	0.0652329	0.120854	0.160352	0.396021
60:10 TG	0.0691831	0.172734	0.0989193	0.199138	0.0620154	0.227158
62:2 TG	0.251903	0.0451606	0.261268	0.032986	0.00651681	0.0758742
62:3 TG	0.335459	0.0800971	0.405127	0.0461101	0.023875	0.138986
14:0 Car	0.0207782	0.021709	0.0133893	0.00929603	0.817823	0.916186
16:0 Car	0.0791227	0.0724869	0.0655775	0.0324446	0.717367	0.869374
16:1 Car	0.0307418	0.0271224	0.0305918	0.016641	0.67767	0.833662
18:0 Car	0.0345996	0.0522738	0.0246261	0.0504016	0.198359	0.431101
18:1 Car	0.0892291	0.0580763	0.102675	0.045037	0.275316	0.515821
18:2 Car	0.0305252	0.0308209	0.0253209	0.0208135	0.970798	0.98592
20:0 Car	0.011692	0.018647	0.00225519	0.0216337	0.192513	0.421204
20:1 Car	0.0331713	0.0342853	0.0340821	0.0328236	0.923514	0.952739
20:2 Car	0.0142071	0.0162721	0.00596824	0.011442	0.508723	0.691016
20:4 Car	0.0345601	0.0116539	0.0928426	0.00245721	0.339478	0.570463
20:5 Car	0.00990365	0.00990247	4.6913e-06	0	0.33317	0.57165
22:1 Car	0.0111281	0.0140973	0.00360306	0.00943764	0.22885	0.457701
AA	0.441412	0.83394	0.265316	0.734465	0.0458657	0.210594
EPA	0.350482	0.595247	0.279612	0.425666	0.0545595	0.214294
DHA	0.443683	0.929182	0.260742	0.686416	0.0107519	0.0947332
12-HHT	3.04154	6.82558	3.94115	22.373	0.489519	0.681979
PGF1α6k	1.12107	12.0425	2.78674	48.9077	0.357461	0.562959
PGF2α	1.24591	4.04089	1.07598	13.1414	0.381045	0.591527
PGD2	1.87277	3.46096	2.1391	11.692	0.578446	0.760376
TXB2	1.61325	4.6573	1.84687	13.2318	0.347262	0.568882
PGE3	0.913354	1.67634	0.681184	3.26809	0.345839	0.569412
5-HETE	0.619266	1.97693	0.371419	3.97392	0.167015	0.403311
8-HETE	0.725499	1.0413	0.479597	0.771315	0.157829	0.392766
12-HETE	0.899006	1.65429	1.00906	1.40047	0.0788169	0.254399
15-HETE	0.820675	1.55977	0.461609	2.78157	0.281462	0.521345
16-HETE	0.646255	1.11758	0.291594	0.741624	0.0206313	0.126902
8,15-diHETE	1.01352	0.968124	0.0857294	0.0538403	0.0805308	0.257383
5-oxo-ETE	0.916382	0.943663	0.468154	0.673873	0.890939	0.93391
LXA4	0.780356	3.25556	0.355996	7.65203	0.18821	0.420251
5-HEPE	0.506381	0.948948	0.385166	1.04446	0.108238	0.301586
12-HEPE	0.786371	1.30991	0.613229	0.871599	0.0498404	0.208307
15-HEPE	0.870299	1.01401	0.534274	0.556281	0.448256	0.649473
4-HDoHE	0.639671	1.34234	0.406314	1.40572	0.056038	0.217481
10-HDoHE	0.943588	1.3599	0.587176	0.852473	0.104644	0.296642
13-HDoHE	0.910395	2.1366	0.651355	3.45012	0.156223	0.391759
14-HDoHE	0.720391	1.54641	0.493708	1.08499	0.00762977	0.0802356
18-HETE	0.679141	0.979866	0.286947	0.710608	0.112481	0.308141
19-HETE	0.682464	0.815831	0.264804	0.257466	0.147536	0.375756
20-HETE	0.153982	0.300501	0.105517	0.28023	0.0512958	0.209031
5,6-diHETrE	0.856368	0.880186	0.209718	0.428807	0.835975	0.917602
11,12-diHETrE	0.328529	0.655384	0.175756	0.542524	0.0248513	0.142132
14,15-diHETrE	0.368176	0.687092	0.179997	0.466402	0.0133878	0.114853
5,6-EpETrE	0.677585	0.830985	0.593039	0.528465	0.434404	0.646647
14,15-EpETrE	0.592689	0.786636	0.476657	0.489324	0.250919	0.495755
18-HEPE	0.575701	0.808213	0.440406	0.638873	0.222176	0.447094
5,6-diHETE	1.18207	1.63142	0.995766	1.94911	0.397699	0.608685
14,15-diHETE	0.323471	0.53075	0.304114	0.387381	0.0907996	0.27408
17,18-diHETE	0.650026	0.715011	0.346033	0.346133	0.588563	0.752438
20-HDoHE	0.632539	1.22165	0.295814	0.69973	0.00339405	0.0650859
19,20-diHDoPE	0.892524	1.10208	0.369287	0.700258	0.277835	0.517567
SS stands for statistical significance when compared the levels between low and high grade

## Sheet: Table S5
Table S5 Processed data of the signal intensities of mRNAs level mapped on lipidomic network
								Normal	Normal	Normal	Normal	Normal	Normal	Normal	Normal	Normal	Normal	Normal	Normal	Normal	Normal	Normal	Normal	Normal	Normal	Normal	Normal	Normal	Normal	Normal	Normal	Normal	Normal	Normal	Normal	Normal	Normal	Normal	Normal	Normal	Normal	Normal	Normal	Normal	Normal	Normal	Normal	Normal	Normal
Probe_ID	EntrezGeneID	GeneSymbol	GeneName	GenbankAccession	Path no.	Pathway	Average signal	BK0001N	BK0002N	BK0004N	BK0005N	BK0006N	BK0007N	BK0008N	BK0009N	BK00100N	BK0010N	BK0011N	BK0012N	BK0013N	BK0014N	BK0015N	BK0016N	BK0017N	BK0018N	BK0019N	BK0020N	BK0021N	BK0022N	BK0023N	BK0024N	BK0026N	BK0027N	BK0028N	BK0029N	BK0030N	BK0031N	BK0032N	BK0033N	BK0034N	BK0035N	BK0036N	BK0037N	BK0038N	BK0039N	BK0040N	BK0041N	BK0042N	BK0043N
A_23_P68240	150763	GPAT2	glycerol-3-phosphate acyltransferase 2, mitochondrial	NM_207328	1	G3P to DG-3P 1	762.646	520.804	373.474	561.52	507.875	596.38	477.611	409.663	494.86	838.005	247.302	266.226	433.001	583.346	660.295	899.58	669.633	910.073	238.395	344.163	202	290.928	323.699	544.095	427.356	369.668	405.889	902.831	428.884	598.356	498.913	565.385	496.082	673.694	583.135	642.761	295.879	504.802	371.879	430.56	541.056	300.827	289.674
A_23_P69810	84803	AGPAT9	1-acylglycerol-3-phosphate O-acyltransferase 9	NM_032717	1	G3P to DG-3P 1	8374.48	23100.7	22782.1	18275	13732.5	18902.5	17682	13732.5	8914.45	19380	14575.4	18062.4	14344.1	18832.9	19430.3	18631.7	15003.1	1440.55	19535.2	16119.1	18181.7	2613.47	27896.4	20639.2	19707.7	20908.2	19620.6	22533.9	10788.2	23173.5	20639.2	19761	17811.2	14893.7	13584.5	24870.4	27555.1	7507.57	17339	17086.9	17550.6	11493.1	18855.9
A_24_P103686	137964	AGPAT6	1-acylglycerol-3-phosphate O-acyltransferase 6	NM_178819	1	G3P to DG-3P 1	393.067	506.369	586.593	432.119	556.483	521.574	520.238	470.399	741.861	270.118	852.431	523.699	552.928	396.905	509.039	452.382	636.669	435.765	638.062	572.072	552.076	426.305	557.789	489.303	682.012	592.765	517.506	461.841	460.535	543.043	332.445	465.081	386.128	767.226	439.979	495.422	624.54	528.537	492.125	447.428	341.965	372.153	666
A_24_P227069	57678	GPAM	glycerol-3-phosphate acyltransferase, mitochondrial	NM_020918	1	G3P to DG-3P 1	387.599	312.444	425.75	292.598	335.491	362.645	399.291	395.638	363.809	357.524	379.498	327.363	364.745	304.206	400.727	341.335	323.403	331.599	299.861	318.742	382.857	316.164	325.024	324.447	418.757	384.898	352.714	604.274	514.246	353.514	343.844	306.833	400.951	353.401	397.981	287.238	384.755	403.056	435.357	360.68	295.609	341.335	293.748
A_33_P3210671	150763	GPAT2	glycerol-3-phosphate acyltransferase 2, mitochondrial	NM_207328	1	G3P to DG-3P 1	43.0376	33.6087	31.7285	41.8233	42.6192	35.1296	31.0449	42.8565	40.025	23.1874	30.8461	28.4074	41.142	43.2328	40.0701	40.8809	41.4637	62.7055	31.4479	25.1283	26.1319	31.0783	28.1522	27.6494	38.9295	35.7139	25.5715	19.6513	27.4507	42.7849	43.7926	36.663	30.5577	41.4048	27.9596	24.3604	32.0556	27.1566	34.624	41.8463	7.35848	42.1332	23.6633
A_33_P3218301	150763	GPAT2	glycerol-3-phosphate acyltransferase 2, mitochondrial	XM_006712308	1	G3P to DG-3P 1	36.7121	24.6109	44.0453	31.5108	24.1712	35.5593	33.5714	31.9144	28.3209	40.8526	24.4702	26.9234	28.0296	31.3969	26.3919	65.5319	45.6902	56.793	18.7977	26.8682	20.786	39.9389	27.4606	31.3788	22.3492	20.4212	31.3153	15.7913	33.2054	35.6046	16.8961	27.6142	24.7571	33.7607	37.1327	40.7419	21.4113	29.8525	38.2145	19.5897	18.6108	21.474	18.3807
A_33_P3340639	57678	GPAM	glycerol-3-phosphate acyltransferase, mitochondrial	AL832464	1	G3P to DG-3P 1	170.821	138.581	241.255	181.355	139.257	149.942	180.055	153.033	163.386	134.425	115.327	136.938	186.298	185.887	134.425	137.587	98.3136	128.159	150.928	122.183	83.9265	113.983	89.4515	130.006	127.233	120.146	105.425	146.721	91.1682	69.594	151.947	136.269	113.964	199.42	133.139	208.22	116.91	91.4057	150.284	162.369	114.398	119.727	128.646
A_33_P3415551	150763	GPAT2	glycerol-3-phosphate acyltransferase 2, mitochondrial	NM_207328	1	G3P to DG-3P 1	532.868	292.697	108.374	261.913	339.86	308.459	165.423	127.413	193.317	363.489	32.2775	50.8163	193.972	279.994	419.299	297.398	128.069	502.796	88.6803	134.327	71.586	149.23	32.2591	149.62	221.889	149.75	62.9129	217.749	114.825	228.804	186.298	173.302	151.57	166.637	378.106	325.204	48.3232	255.445	126.068	298.411	93.157	135.889	196.85
A_23_P258093	10554	AGPAT1	1-acylglycerol-3-phosphate O-acyltransferase 1	NM_006411	2	Glycerol-3P to DG-3P 2	2685.15	3155.62	3274.89	2829.48	2932.69	2620.03	2486.86	2460.37	2535.83	2126.21	3195.49	2809.8	2801.51	3138.96	2512.61	2511.04	2705.5	1710.89	3379.79	3226.07	3213.14	1903.98	2735.69	2340.81	2429.19	2289.66	2854.02	3052.07	2107.93	2588.39	2173.95	2891.58	2542.02	3317.43	2720.49	3152.13	2588.39	2331.95	2296.56	2706.34	1209.5	2397.26	3669.68
A_23_P408996	154141	MBOAT1	membrane bound O-acyltransferase domain containing 1	NM_001080480	2	Glycerol-3P to DG-3P 2	657.861	411.718	305.214	347.553	347.813	311.2	511.083	286.921	291.56	475.637	260.693	297.856	361.932	403.864	451.142	279.042	274.746	684.107	275.442	254.828	283.633	643.793	261.532	366.839	254.234	401.526	269.009	392.316	338.198	312.331	431.46	311.254	289.778	227.156	236.448	251.029	404.378	264.074	356.445	397.826	181.904	449.197	358.916
A_24_P114255	129642	MBOAT2	membrane bound O-acyltransferase domain containing 2	NM_138799	2	Glycerol-3P to DG-3P 2	227.566	325.964	280.63	268.188	279.546	223.507	225.837	282.708	292.646	348.439	426.305	252.427	253.556	255.227	266.044	217.146	215.991	127.159	301.157	262.051	287.564	244.301	280.097	210.558	285.881	349.405	265.858	137.513	225.59	317.317	319.025	324.799	260.644	193.909	284.441	251.254	305.992	277.202	244.43	244.479	271.238	273.938	316.164
A_24_P344711	56894	AGPAT3	1-acylglycerol-3-phosphate O-acyltransferase 3	NM_020132	2	Glycerol-3P to DG-3P 2	6260.73	12705.5	13362.8	9894.56	7353.42	13718.8	10977.6	9064.49	9782.25	5099.46	12817	10822.3	9115.21	11649.3	7525.7	8311.6	10405.5	1885.68	10190.9	9165.77	10012.2	2990.6	11212.7	8010.8	10020	9480.58	7430.69	10207.3	6670.5	8864.11	7479.16	11708	8080.9	9641.96	8762.7	9249.5	9309.19	8641.94	7602.56	8205.87	12022.5	9237.58	13993.2
A_24_P66337	253558	LCLAT1	lysocardiolipin acyltransferase 1	AK095284	2	Glycerol-3P to DG-3P 2	49.7637	30.8573	31.2742	45.9249	30.4296	17.9122	24.6712	17.0038	17.0396	6.11514	30.6204	25.2869	18.8095	23.5502	18.9902	26.2488	23.4177	22.6498	40.9336	24.7329	36.8949	24.1803	27.7645	19.0488	20.5495	37.4819	21.7701	24.336	19.2175	12.6782	38.8213	35.2586	30.1469	20.2183	29.9376	22.4979	36.4336	15.5728	21.8887	27.1257	5174.13	27.7381	27.0846
A_32_P141768	56895	AGPAT4	1-acylglycerol-3-phosphate O-acyltransferase 4	NM_020133	2	Glycerol-3P to DG-3P 2	602.457	779.563	570.683	777.051	489.108	338.877	549.738	547.601	459.151	818.286	749.977	701.709	555.429	537.689	1028.69	511.754	507.247	597.57	985.724	654.229	568.997	549.433	566.574	536.061	560.574	588.213	462.951	850.668	431.969	391.669	904.679	665.754	726.587	650.099	532.332	947.482	491.533	520.616	548.57	463.392	204.639	544.095	424.772
A_32_P92505	253558	LCLAT1	lysocardiolipin acyltransferase 1	NM_182551	2	Glycerol-3P to DG-3P 2	1090.9	960.885	1450.66	1298.72	1232.5	1346.09	1550.72	1632.97	1293.97	8600.11	1425.81	1080.08	1141.01	1582.34	1120.39	1238.7	1391.3	659.51	855.951	697.6	1242.11	609.234	1309.63	1029.13	2398.01	1218.12	1041.99	1592.12	1100.6	1002.04	969.226	1206.2	1294.9	1104.7	1076.92	1084.37	1868.43	1425.46	1120.39	1222.38	1183.53	1079.38	1309.06
A_33_P3323068	56895	AGPAT4	1-acylglycerol-3-phosphate O-acyltransferase 4	NM_020133	2	Glycerol-3P to DG-3P 2	42.8119	43.0494	27.8739	38.7108	51.2037	30.2418	23.1783	59.2446	31.2857	27.79	41.3689	30.6894	40.6449	17.3152	57.1123	42.9951	37.5966	70.0769	53.1222	49.0951	39.9663	46.9721	33.5009	44.5034	27.356	37.5565	30.7994	36.1973	45.0676	39.7706	37.9505	14.471	34.4931	50.6137	39.3084	25.9282	34.5247	37.7782	44.0127	38.2826	2.99776	26.4019	25.3687
A_33_P3323074	56895	AGPAT4	1-acylglycerol-3-phosphate O-acyltransferase 4	NM_020133	2	Glycerol-3P to DG-3P 2	73.7686	64.633	66.231	64.6902	47.2755	30.8461	41.318	65.5319	52.4703	53.4162	86.8436	64.4744	53.9055	35.9943	110.037	54.9917	49.2911	69.9654	113.315	123.935	68.7639	80.981	66.6944	64.1312	56.6469	59.6499	62.2718	60.0702	59.7019	68.4851	87.3243	47.0378	69.655	98.0484	61.7369	48.1511	47.7146	67.6406	66.3722	39.2224	17.0582	50.8345	38.0812
A_33_P3349693	253558	LCLAT1	lysocardiolipin acyltransferase 1	NM_182551	2	Glycerol-3P to DG-3P 2	155.852	185.439	240.821	192.348	186.334	204.963	186.399	209.285	181.165	96.4245	216.099	157.019	198.057	225.426	159.71	221.93	244.786	95.4465	203.99	223.984	244.958	141.69	255.005	216.03	244.734	190.848	255.357	154.769	196.369	208.8	192.545	199.42	260.463	230.09	197.3	215.016	239.75	219.647	183.193	160.462	79.534	134.474	181.48
A_33_P3360540	10555	AGPAT2	1-acylglycerol-3-phosphate O-acyltransferase 2	NM_006412	2	Glycerol-3P to DG-3P 2	13848.8	17788.7	15338.5	17127.2	20128.2	14344.1	17922	16743.1	20544.1	16564.5	18502.6	16964.7	15472.3	13935.1	15502.8	16486.5	14939.5	12178.3	18415	17127.2	14649	13993.2	13414.4	16763.5	14018.6	13362.8	17486.7	17211.6	16290.4	11640.1	13718.8	19129.5	14604.4	14173	17638.5	20328	14479.3	14575.4	15338.5	12106.3	16985	11361.1	13477.5
A_23_P108294	8612	PPAP2C	phosphatidic acid phosphatase type 2C	NM_177543	3	DG-3P/eDG-3P to DG/eDG	166.038	224.461	153.009	100.052	223.701	149.565	111.731	107.765	106.029	135.382	166.202	194.702	164.323	133.432	126.851	167.915	188.35	363.883	108.469	195.163	130.22	295.715	122.814	138.895	219.405	126.23	236.579	78.1605	251.439	141.368	123.475	120.775	100.278	161.708	98.8295	132.838	157.101	134.771	204.963	132.306	84.6777	188.041	135.456
A_23_P201808	8613	PPAP2B	phosphatidic acid phosphatase type 2B	NM_003713	3	DG-3P/eDG-3P to DG/eDG	10509.3	6056.3	5787.52	6056.3	7502.94	7125.47	5870.67	8249.44	8117.78	11230.4	5145.37	7696.89	6527.39	6256.24	7712.27	6745.27	5799.25	4571.62	7003.06	6572.79	10034.9	6519.97	6893.64	7273.28	6266.66	8255.5	5999.18	10066.2	7636.68	7827.47	8725.49	6344.72	8277.79	6327.11	6021.55	4288.66	5920.57	8277.79	7162.21	9701.35	9198.61	10977.6	7636.68
A_23_P70060	8611	PPAP2A	phosphatidic acid phosphatase type 2A	NM_176895	3	DG-3P/eDG-3P to DG/eDG	14745.2	7445.74	6906.74	7923.05	8328.73	7469.31	7104.22	9388.44	10906.6	13350.8	7398.26	10341.4	8184.85	7264.61	9573.03	8851.28	9178.04	8864.11	8635.72	8882.31	11351.9	10128.3	8653.51	10430.5	7959.71	8664.68	7015.84	11777.6	8969.36	10848.1	13153.2	6842.7	9070.84	9102.27	8676.27	5531.4	9440.45	9289.08	9440.45	11409.1	7860.91	14791	8117.78
A_32_P52609	23175	LPIN1	lipin 1	NM_145693	3	DG-3P/eDG-3P to DG/eDG	1494.61	1570.03	1520.14	1622.95	1469.72	1424.47	1399.4	1567.69	1530.7	2085.52	1315.71	1953.64	1379.75	1529.92	1812.58	1110.19	1032.35	1630.47	1407.08	1667.6	1365.59	1930.64	1273.53	1475.76	1671.55	1709.98	1212.54	1917.37	1204.29	1255.75	1685.36	1413.67	1497.43	1554.04	1390.66	1385.99	1499.64	1558.88	1391.68	1858.06	1683.29	1339.76	1738.05
A_33_P3356070	23175	LPIN1	lipin 1	NM_001261428	3	DG-3P/eDG-3P to DG/eDG	59.5137	10.1677	24.8521	10.5037	12.1399	13.3818	14.9916	10.6287	14.437	16.3985	8.02837	10.8891	10.4811	9.31678	11.9908	11.693	29.8754	14.0668	12.1005	17.0794	12.1454	11.3053	10.2911	11.8125	20.4133	25.4409	13.5204	8.30809	11.6042	18.9589	13.9766	7.77855	10.461	9.37642	10.6361	9.97307	14.8638	17.705	9.33689	7.2211	10.5107	8.56361	12.1589
A_33_P3356075	23175	LPIN1	lipin 1	NM_001261429	3	DG-3P/eDG-3P to DG/eDG	272.414	281.032	301.311	415.984	276.948	288.201	299.806	271.857	276.755	355.227	286.714	307.462	342.262	302.686	288.831	352.968	306.269	277.479	285.109	337.614	243.266	281.819	286.235	288.722	280.487	264.681	234.875	367.985	233.531	219.445	347.056	312.548	280.049	278.02	267.092	396.829	284.701	227.079	276.755	281.373	282.159	276.363	177.791
A_33_P3393341	64900	LPIN3	lipin 3	NM_022896	3	DG-3P/eDG-3P to DG/eDG	6929.9	4693.02	5220.38	10143.7	7474.49	7357.3	7049.72	5434.34	7973.9	9083.55	6855.19	8794.46	8900.37	9050.99	4503.97	5817.53	4861.01	3431.68	6632.38	4900.12	4988.78	4651.66	4914.06	5927.3	6320.79	6935.34	3713.16	6714.81	4164.56	3820.59	9819.61	7747.69	5817.53	5953.53	5405.12	9421.04	6186.34	6502.19	4858.89	7389.03	9552.48	6112.26	5215.28
A_23_P368645	8540	AGPS	alkylglycerone phosphate synthase	NM_003659	4	Glyceron-3P to eDG-3P 1	1402.32	1317.48	1774.57	1849.09	1386.65	1492.94	1569.64	1205.39	1504.42	945.616	1201.07	1059.05	1719.64	1562.35	1147.59	1201.63	974.026	1391.3	1119.14	990.775	1308.48	1525.07	1472.97	1257.81	1272.04	1157.53	1365.27	1249.17	1370.97	1336.59	1114.15	1221.23	1200.53	1073.5	1093.77	1307.51	1176.91	1201.89	1651.05	1103.03	730.243	1090.86	1074.73
A_32_P27706	8540	AGPS	alkylglycerone phosphate synthase	NM_003659	4	Glyceron-3P to eDG-3P 1	1145.45	863.418	1122.14	1046.79	988.599	1284.08	1215.97	1208.43	1260.18	781.29	983.891	1101.84	1280.51	1203.54	1049.15	1094.5	1007.2	1301.21	1029.34	945.014	1068.28	1240.06	1342.94	1154.43	1217.32	1150.42	1001.4	1310.76	1598.14	1256.93	762.585	1006.82	1085.36	949.63	1207.32	1018.2	1307.24	1192.15	1457.7	1189.48	1064.74	1170.53	1050.08
A_33_P3397693	8540	AGPS	alkylglycerone phosphate synthase	NM_003659	4	Glyceron-3P to eDG-3P 1	389.286	292.598	319.788	332.323	306.323	334.88	342.323	404.683	392.544	243.266	205.666	298.263	335.124	346.732	266.226	296.442	271.007	335.058	267.14	242.636	387.382	412.238	338.136	338.198	401.597	356.321	295.103	223.036	471.388	352.779	200.14	307.912	356.642	213.375	322.066	254.828	336.584	380.127	372.648	325.486	240.696	350.271	361.669
A_23_P85777	8443	GNPAT	glyceronephosphate O-acyltransferase	NM_014236	5	Glyceron-3P to eDG-3P 2	1721.97	1470.43	1580.26	1030.5	1552.87	1531.44	1427.2	1199.96	1468.99	1325.54	1746.75	1649.83	1547.22	1466.58	1614.17	1358.68	1405.77	1447.79	1496.71	1599.7	1653.6	1630.9	1581.5	1521.64	1840.51	1838.25	1751.51	1169.96	1668.93	1773.31	1446.39	1656.5	1762.67	1613.8	1537.54	1344.84	1715.16	1516.58	1545.22	1531.44	1403.04	1540.19	1704.44
A_23_P419239	55500	ETNK1	ethanolamine kinase 1	NM_018638	6	Ethanolamine to PE 1	722.823	666.27	843.426	848.563	763.919	593.874	625.655	771.629	825.256	608.664	781.944	936.018	754.039	633.005	608.081	641.652	725.736	1024.39	781.644	646.907	905.285	796.185	752.911	758.206	784.905	775.103	687.24	573.088	739.886	788.444	668.617	692.645	778.142	684.756	653.855	694.904	702.107	725.141	701.158	595.797	561.731	544.684	742.292
A_23_P46025	55224	ETNK2	ethanolamine kinase 2	NM_018208	6	Ethanolamine to PE 1	232.231	521.682	681.597	328.257	467.137	584.51	289.674	483.237	770.545	100.762	803.052	636.199	400.663	424.539	319.606	653.35	1031.91	74.0772	667.177	898.071	618.209	163.532	706.085	532.429	703.374	516.129	372.722	871.005	386.898	451.313	292.232	583.346	485.452	1284.37	656.532	535.356	538.211	887.108	401.75	266.18	258.358	307.125	615.277
A_33_P3351554	55224	ETNK2	ethanolamine kinase 2	NM_018208	6	Ethanolamine to PE 1	8925.05	16290.4	22988.9	16081.8	15609.4	25487.5	13545.3	19276.3	20877.9	8647.76	21815.6	18880	16881.6	20300.7	12796.8	20128.2	22022.3	2749.95	14775.2	17361.5	16723.4	5890.03	20639.2	18555.4	20041.6	17275.7	11552	413.598	13622.9	15455.9	12211.1	17361.5	16197.6	19817	17339	18202.4	16564.5	26224.9	13248.7	15020	11601	13188.7	22886.4
A_33_P3351559	55500	ETNK1	ethanolamine kinase 1	NM_018638	6	Ethanolamine to PE 1	1175.69	1182.98	1329.46	1328.55	1256.03	1304.52	1273.53	1598.14	1723.13	1942.84	1036.57	1406.76	1138.52	1184.86	1375.74	1165.98	1268.05	1617.77	1260.47	1092.54	1398.74	1247.76	1414.05	1275.28	1895.65	1552.15	1180.82	2363.73	1377.64	1347.73	1494.02	1231.91	1421.09	1245.85	1252.43	1061.66	1517.29	1610.05	1480.54	1263.7	1480.54	1361.97	1225.52
A_33_P3351566	55500	ETNK1	ethanolamine kinase 1	NM_001039481	6	Ethanolamine to PE 1	1866.28	45.2033	56.9817	60.6744	66.231	45.0526	54.8471	51.5819	44.1069	45.861	40.954	57.0716	51.6645	47.0973	48.142	62.5422	38.6281	80.7057	88.1992	49.7616	48.8957	82.5635	45.0293	44.4087	46.4961	45.7564	40.4156	21.9276	45.7726	44.9188	63.1994	48.8182	51.3954	49.7261	38.0883	49.4518	52.3673	59.722	69.345	76.551	39.1589	44.5034	49.264
A_23_P124742	1119	CHKA	choline kinase alpha	NM_001277	6, 9	Ethanolamine to PE 1, Choline to PC 1	1628.9	2147.04	1813.05	2493.04	1832.01	1812.58	2267.95	1800.11	1345.8	2255.5	1964.78	1791.31	1763.99	2136.6	1675.3	1012.03	958.491	1123.86	2355.44	1693.98	1203.54	1487.2	1156.47	1205.39	1763.99	1537.95	1893.25	2044.74	1067.77	1109.24	2473.85	2381.97	1647.82	1224.1	1617.34	2589.14	1736.2	1494.74	1310.76	1818.42	1756.1	1711.79	2325.3
A_23_P314120	1120	CHKB	choline kinase beta	NM_005198	6, 9	Ethanolamine to PE 1, Choline to PC 1	1056.48	994.271	831.497	899.981	1037.02	691.303	812.824	856.68	1221.53	820.893	790.145	958.893	1010.72	803.052	908.55	905.682	1018.2	1297.56	1399.4	1259.87	855.068	1037.72	671.955	946.422	913.997	732.294	1203.8	625.304	897.885	860.531	1539.45	1103.51	918.943	1264.31	1058.4	1248.05	1039.07	804.189	1277.09	986.994	786.845	1039.55	1014.21
A_24_P404245	5833	PCYT2	phosphate cytidylyltransferase 2, ethanolamine	NM_002861	7	Ethanolamine to PE 2	565.429	1274.44	1400.36	879.384	744.599	1483.55	1050.31	1132.83	1087.55	441.915	1648.63	1224.98	707.604	934.453	974.026	935.836	1333.76	281.328	1479.48	1734.47	1194.31	325.901	1162.32	1115.12	1522.39	1083.34	1199.38	1298.43	770.117	1332.23	753.072	1252.43	1084.09	1594.09	1286.48	1300.63	1123.35	1108.47	1004.43	601.948	742.879	713.083	1145.36
A_33_P3277259	5833	PCYT2	phosphate cytidylyltransferase 2, ethanolamine	NM_001282203	7	Ethanolamine to PE 2	811.089	1643.93	1500.78	1502.25	1151.42	1795.18	1277.09	1190.51	1021.92	1049.15	2226	1218.65	1043.97	1419.77	1164.44	1166.82	1227.48	592.884	1380.75	1780.12	1159.97	589.484	1287.69	1324.91	1394.42	1111.48	1765.33	1109.46	983.044	1274.44	1052.79	1557.73	1243.54	1478.01	1604.89	1927.52	1561.17	1356.4	1078.87	1037.26	1454.43	898.458	1168.91
A_33_P3394809	5833	PCYT2	phosphate cytidylyltransferase 2, ethanolamine	NM_001282203	7	Ethanolamine to PE 2	1332.87	2883.97	3301.62	2540.47	2004.96	3348.55	2630.13	2228.77	2166.9	1143.31	3128.16	2566.38	1910.6	2659.54	1811.59	1709.98	2485.33	495.051	3467.67	2917.12	2396.49	764.668	2093.21	1843.38	2228.06	1952.63	2676.09	2317.8	1427.2	2782.39	1681.61	2782.39	2327.93	2275.27	2782.39	3747.21	2582.73	2652.43	1945.79	1729.17	2265.37	1397.27	2525.9
A_24_P940803	85465	EPT1	ethanolaminephosphotransferase 1 (CDP-ethanolamine-specific)	NM_033505	8	Ethanolamine to PE 3	649.716	609.835	641.391	574.675	673.831	606.087	488.625	709.024	806.626	599.175	498.554	617.263	589.484	707.334	569.74	533.673	587.297	521.396	495.9	433.39	608.187	492.227	662.903	455.163	619.313	646.155	439.382	584.157	650.099	641.783	494.113	463.921	567.286	463.921	422.835	286.553	535.951	561.313	608.664	594.22	527.009	661.191	614.099
A_33_P3230176	85465	EPT1	ethanolaminephosphotransferase 1 (CDP-ethanolamine-specific)	NM_033505	8	Ethanolamine to PE 3	77.4264	75.0437	106.512	92.257	88.5601	67.5553	62.2039	73.6034	91.3279	53.0379	64.2134	69.5184	88.638	88.8176	53.9149	76.0876	73.6165	69.1986	80.3886	81.1931	95.2706	82.3487	103.482	81.901	83.3973	84.5597	70.3757	35.5593	92.3723	117.21	74.8168	62.9447	84.8928	68.9678	69.1254	61.4752	70.7213	74.3058	83.3525	67.3916	25.3929	74.1292	65.9259
A_24_P233944	10390	CEPT1	choline/ethanolamine phosphotransferase 1	NM_001007794	8, 11	Ethanolamine to PE 3, Choline to PC 3	181.789	137.231	135.338	117.357	136.86	120.815	112.729	161.761	200.425	145.152	144.12	144.93	144.625	110.65	160.762	163.858	172.101	198.092	149.996	172.101	196.539	209.498	190.776	164.786	206.293	172.761	193.685	162.319	210.523	196.74	122.539	109.557	170.11	175.711	189.87	102.003	212.659	220.73	166.346	115.953	83.4963	141.613	181.937
A_23_P148422	9468	PCYT1B	phosphate cytidylyltransferase 1, choline, beta	NM_004845	10	Choline to PC 2	4.76572	2.96912	2.93898	5.6267	3.07505	3.05515	3.30279	3.59675	3.01366	3.41426	3.00185	2.93031	3.13978	3.01787	4.92747	3.08675	3.47256	3.03464	5.06372	3.02421	5.60203	3.09194	3.38759	3.04818	4.30053	3.08026	6.96023	3.0363	3.3991	3.64182	3.95062	4.66187	6.21871	3.09553	2.96778	4.14306	2.93047	2.99106	3.19145	3.11727	2.94484	3.22693	3.24787
A_23_P252681	5130	PCYT1A	phosphate cytidylyltransferase 1, choline, alpha	NM_005017	10	Choline to PC 2	480.037	497.138	545.819	575.445	468.216	545.439	465.256	394.18	464.095	418.674	417.038	449.526	526.219	544.684	308.515	335.003	357.259	303.216	502.384	517.207	511.754	549.955	478.503	406.045	464.788	342.949	525.597	368.508	616.921	527.52	727.282	779.563	740.937	540.262	495.051	567.955	511.465	451.965	395.706	412.376	413.913	343.655	477.611
A_24_P941353	9468	PCYT1B	phosphate cytidylyltransferase 1, choline, beta	NM_004845	10	Choline to PC 2	5.9423	5.84622	3.34191	4.20036	3.29545	9.29836	7.95379	5.09771	3.36393	7.31912	4.96455	3.40322	3.52243	3.21201	9.24213	4.80904	3.54508	3.30042	4.62598	11.6196	7.30759	4.15299	3.01895	5.97861	7.90076	3.2289	13.5054	4.25591	3.78401	5.54791	3.96769	7.58124	4.43055	3.52294	12.456	8.96147	5.08461	3.99823	4.003	4.68447	8.33539	3.25429	5.87222
A_23_P105571	56994	CHPT1	choline phosphotransferase 1	NM_020244	11	Choline to PC 3	712.134	1076.92	1101.34	1108.21	808.544	960.322	755.5	1190.24	1139.04	582.923	1261.07	778.142	706.66	980.944	855.572	871.58	1152.71	382.646	658.983	833.608	1019.51	444.857	1040.66	765.43	1289.81	1187.27	973.376	1041.31	889.405	1240.92	861.273	1077.69	851.577	897.474	961.944	813.624	839.371	1050.31	795.37	777.988	947.87	971.124	1338.48
A_23_P326204	166929	SGMS2	sphingomyelin synthase 2	NM_152621	12	Cer+PC to SM+DG	251.181	257.731	370.444	331.416	277.05	340.238	243.988	322.596	322.767	252.168	223.073	215.501	296.646	251.741	232.247	242.849	231.879	155.108	294.139	233.166	274.122	181.574	322.005	223.193	250.888	273.45	225.672	188.971	312.444	240.696	262.972	228.508	295.825	266.771	250.218	252.821	245.911	260.836	246.264	188.577	173.483	323.076	184.49
A_32_P163125	259230	SGMS1	sphingomyelin synthase 1	NM_147156	12	Cer+PC to SM+DG	1163.88	941.614	1098.6	965.357	975.036	1079.83	1211.18	1232.5	1326.77	1480.9	720.178	1265.17	1026.19	1068.76	1404.4	1019.94	1076.92	1654.92	946.633	862.71	1284.37	1788.94	1244.65	1290.4	1308.17	1539.06	1176.64	1456.22	1763.11	1395.14	1162.05	1050.08	1167.91	944.619	1026.91	905.285	1214.24	1297.56	1297.26	1135.97	899.389	1296.94	1066.83
A_23_P163567	55512	SMPD3	sphingomyelin phosphodiesterase 3, neutral membrane (neutral sphingomyelinase II)	NM_018667	13	SM+DG to Cer+PC	140.092	68.2338	37.7233	44.6206	43.9334	25.2352	57.2089	49.7261	46.8371	34.7017	35.3276	73.3569	42.0162	20.3205	151.921	62.7158	32.8076	204.097	28.0412	47.7908	45.5493	294.191	30.5174	63.0311	39.6361	36.1973	42.414	24.5588	57.1314	46.141	39.5365	39.0251	40.0184	24.9712	44.0604	30.6491	22.4842	28.0975	81.5732	119.293	18.8915	90.7925	77.0077
A_23_P203488	6609	SMPD1	sphingomyelin phosphodiesterase 1, acid lysosomal	NM_000543	13	SM+DG to Cer+PC	984.185	1053.68	1673.64	950.059	1969.63	1993.14	1484.62	1949.42	3949.16	678.607	2714.12	2062.1	1283.2	1480.2	1651.05	2031.7	2321.29	1159.66	2405.33	2625.22	1636.7	938.047	1948.91	1925.44	1627.95	1725.84	1588.15	1774.57	1759.44	2259.55	735.906	1018.44	1378.35	2308.92	2028.74	1179.49	1459.16	2232.01	1894.73	1426.52	1388.05	1059.05	2188.38
A_23_P255286	55627	SMPD4	sphingomyelin phosphodiesterase 4, neutral membrane (neutral sphingomyelinase-3)	NM_017951	13	SM+DG to Cer+PC	7642.16	5563.63	5209.97	5950.48	4971.17	5712.71	6842.7	4713.78	4419.35	7860.91	5983.36	5756.28	5702.98	6099.14	6096.05	4721.73	5118.8	7246.21	6730.42	5068.28	4590.48	6450.39	4171.73	4976.38	4916.14	5252.47	5491.67	7855.73	4293.86	4415.56	7273.28	7483.98	5407.66	5649.9	4514.09	6182.87	4973.79	4590.48	5134.44	5989.92	6053.06	7314.28	6344.72
A_23_P82162	6610	SMPD2	sphingomyelin phosphodiesterase 2, neutral membrane (neutral sphingomyelinase)	NM_003080	13	SM+DG to Cer+PC	212.117	189.346	206.146	158.211	160.209	195.662	173.241	240.954	267.615	93.3024	313.241	162.292	197.88	136.219	222.054	253.096	307.285	215.762	215.279	322.415	285.209	183.066	218.063	227.71	203.085	212.736	188.577	165.945	204.853	194.8	137.95	145.634	192.094	264.871	183.284	156.31	200.316	174.728	242.938	132.354	121.112	191.827	216.442
A_33_P3383491	339221	ENPP7	ectonucleotide pyrophosphatase/phosphodiesterase 7	NM_178543	13	SM+DG to Cer+PC	59.5073	94.1018	140.835	75.8453	169.845	103.323	100.678	138.798	273.938	7.23377	165.972	94.2789	59.4301	79.8834	99.1417	53.5336	148.925	4.61716	73.5785	172.162	122.518	27.1257	112.046	149.929	124.102	97.7261	97.7094	81.3208	115.189	156.639	24.4988	66.3001	101.707	290.78	128.25	80.1353	148.2	124.001	139.699	101.894	51.177	61.7823	169.38
Highlight indicates the major gene responsible for each pathway reaction
[truncated: 148 more columns]

## Sheet: Table S6
Table S6 Processed data of the signal intensities of mRNAs level mapped on elongation/desaturation of fatty acids
								Normal	Normal	Normal	Normal	Normal	Normal	Normal	Normal	Normal	Normal	Normal	Normal	Normal	Normal	Normal	Normal	Normal	Normal	Normal	Normal	Normal	Normal	Normal	Normal	Normal	Normal	Normal	Normal	Normal	Normal	Normal	Normal	Normal	Normal	Normal	Normal	Normal	Normal	Normal	Normal	Normal	Normal
Probe_ID	EntrezGeneID	GeneSymbol	GeneName	GenbankAccession	Path no.	Pathway	Average signal	BK0001N	BK0002N	BK0004N	BK0005N	BK0006N	BK0007N	BK0008N	BK0009N	BK00100N	BK0010N	BK0011N	BK0012N	BK0013N	BK0014N	BK0015N	BK0016N	BK0017N	BK0018N	BK0019N	BK0020N	BK0021N	BK0022N	BK0023N	BK0024N	BK0026N	BK0027N	BK0028N	BK0029N	BK0030N	BK0031N	BK0032N	BK0033N	BK0034N	BK0035N	BK0036N	BK0037N	BK0038N	BK0039N	BK0040N	BK0041N	BK0042N	BK0043N
A_23_P7361	79071	ELOVL6	ELOVL fatty acid elongase 6	NM_024090	1	C16 to C18	148.159	124.517	155.79	104.977	100.47	181.707	87.4292	139.849	147.492	155.981	154.124	155.847	115.291	100.02	146.747	116.134	124.476	118.449	142.635	148.409	188.38	135.316	127.325	125.453	147.568	167.381	198.813	354.624	171.106	148.617	138.848	128.712	144.146	193.113	153.009	130.478	139.675	150.499	105.666	119.275	89.7736	187.624	104.817
A_32_P80597	79071	ELOVL6	ELOVL fatty acid elongase 6	AK026192	1	C16 to C18	42.165	36.7252	37.4622	25.3791	30.1526	25.8504	26.6884	34.3264	50.2456	26.2389	43.2485	42.5755	30.0814	31.5167	46.312	21.7445	22.4753	26.785	40.0701	37.0461	42.4062	34.6828	30.6314	28.8461	36.7445	40.9473	44.6862	27.6142	41.3105	64.1312	38.0732	34.2014	43.1558	21.9276	29.2604	31.008	32.4844	44.3699	32.7677	28.9789	30.7507	55.8145	46.5982
A_23_P156497	60481	ELOVL5	ELOVL fatty acid elongase 5	NM_021814	2, 3	C18 to C20, C20 to C22	857.76	803.694	919.966	786.845	863.934	824.424	661.307	1021.51	1114.85	465.592	876.976	756.108	761.367	843.225	585.974	672.216	791.687	831.169	612.799	656.532	808.033	899.788	873.747	866.106	871.408	801.443	715.149	957.893	949.214	759.686	582.695	702.79	796.816	778.293	823.006	601.488	764.068	776.19	807.24	909.685	780.51	883.221	787.648
A_33_P3273719	60481	ELOVL5	ELOVL fatty acid elongase 5	NM_001242831	2, 3	C18 to C20, C20 to C22	138.313	126.871	110.934	131.474	121.388	138.099	132.903	146.388	109.996	93.7199	126.23	81.4982	101.948	109.032	106.139	128.597	100.762	244.479	98.1623	114.559	85.1218	159.926	103.591	96.864	113.352	117.357	123.032	161.349	129.739	123.137	98.773	94.2001	125.344	105.919	144.802	144.07	132.439	120.948	133.476	113.352	84.1895	107.821	92.5131
A_33_P3231739	54898	ELOVL2	ELOVL fatty acid elongase 2	NM_017770	3	C20 to C22	36.7072	4.68013	5.4641	4.10818	2.48632	6.17015	6.38461	14.4869	14.5547	2.4587	2.49225	10.9353	2.93759	2.4903	3.51627	5.29881	2.52304	3.76138	18.6301	20.6984	2.49329	2.68786	2.56922	2.56485	2.5294	2.65231	9.49934	2.55325	2.49609	9.56485	4.90374	2.47718	2.53452	2.51613	2.51006	3.06844	4.36855	2.48949	4.21509	7.36968	2.47164	51.36	2.64399
A_32_P163858	6319	SCD	stearoyl-CoA desaturase (delta-9-desaturase)	NM_005063	4, 5	16:0 to 16:1, 18:0 to 18:1 (delta 9 DS)	717.878	209.867	555.337	135.797	116.394	207.037	99.3455	247.346	305.879	61.4316	282.312	219.842	124.559	99.436	139.626	113.277	116.616	117.588	205.354	104.337	158.835	90.6512	204.927	168.464	279.899	198.442	140.736	176.178	140.485	193.582	70.8183	182.711	157.586	67.4604	116.115	93.9694	146.336	226.806	265.011	157.837	117.379	936.018	307.125
A_23_P354965	79966	SCD5	stearoyl-CoA desaturase 5	NM_024906	5	18:0 to 18:1 (delta 9 DS)	9.72902	2.88776	6.32839	3.03839	5.39396	3.38071	3.8403	4.33771	3.00846	91.3111	2.85996	2.86435	2.75943	2.75254	2.9357	3.87637	6.76238	2.94545	2.96535	2.82022	45.0676	2.70325	5.08579	3.00833	5.05161	4.97489	3.21302	4.17292	44.5034	3.00354	3.24509	4.76411	4.29319	5.34483	2.81759	5.72624	11.17	3.36334	2.92231	2.87422	6.82273	3.56821	4.27797
A_24_P385134	79966	SCD5	stearoyl-CoA desaturase 5	NM_001037582	5	18:0 to 18:1 (delta 9 DS)	1064.76	1894.25	1417.13	1419.2	1525.43	1472.97	1824.25	2060.99	1362.97	1563.14	1702.7	1637.58	1502.95	1328.26	1403.04	1523.12	2132.97	1098.1	1709.98	1480.9	1454.43	1353.88	1751.52	1562.73	1390.98	2078.35	1771.49	2311.77	1398.41	1529.2	1457.33	1321.22	1749.65	1461.29	1618.18	1296.07	1226.15	1337.52	1706.14	1501.53	1802.88	938.64	1942.35
A_33_P3258660	79966	SCD5	stearoyl-CoA desaturase 5	NM_024906	5	18:0 to 18:1 (delta 9 DS)	85.5138	214.48	206.895	165.366	177.413	137.657	148.098	151.542	121.848	93.7548	150.899	152.107	208.505	124.026	123.201	158.835	204.435	122.124	333.719	247.655	158.293	126.806	231.08	176.68	124.818	144.776	238.645	236.28	137.903	141.59	181.606	145.405	158.632	257.564	135.868	222.46	164.199	158.547	164.902	81.3654	51.7922	56.1652	104.608
A_33_P3386288	79966	SCD5	stearoyl-CoA desaturase 5	NM_024906	5	18:0 to 18:1 (delta 9 DS)	30.4616	20.2264	21.7409	24.2887	16.3744	21.2738	27.1404	21.315	17.174	14.1153	24.422	14.1521	30.1418	20.4904	15.843	16.1433	22.4284	17.8049	28.3694	16.7418	16.2085	15.198	41.8162	28.3311	19.1245	17.6552	29.2982	17.3224	11.2739	16.299	12.5477	19.1132	12.7133	18.194	56.186	31.1124	20.5088	16.7525	9.1269	43.7364	1776.45	13.0835	23.6995
A_23_P64404	3995	FADS3	fatty acid desaturase 3	NM_021727	6	18:2 to 18:3 (delta 6 DS)	241.196	185.825	171.892	101.655	276.08	185.306	165.972	214.778	258.047	74.8445	253.833	151.323	168.667	108.68	156.587	191.447	250.571	379.782	216.099	301.8	222.615	263.22	175.867	239.318	181.165	176.96	205.219	188.509	292.646	226.187	115.672	153.213	168.783	278.653	212.404	114.318	186.178	183.066	187.151	178.931	87.6021	159.87	257.91
A_23_P98580	9415	FADS2	fatty acid desaturase 2	NM_004265	6	18:2 to 18:3 (delta 6 DS)	1823.44	2347.52	1822.22	1193.22	1377.35	3362.22	1723.64	2255.5	1924.97	1213.94	2337.48	1265.47	1103.51	1213.39	1703.22	2305.17	1884.65	1566.27	1735.35	2006.73	1164.17	1346.74	2035.08	2043.05	1388.69	1128.61	2458.31	1843.38	1965.84	2457.51	1524.69	1507.38	1330.73	1913.77	1896.65	1012.65	1535.93	1971.74	1331.02	1742.62	1249.77	1654.02	1710.41
A_24_P211842	283985	FADS6	fatty acid desaturase 6	NM_178128	6	18:2 to 18:3 (delta 6 DS)	16.3059	26.7692	34.3452	30.7016	22.0667	18.4328	50.798	39.5227	26.738	3.91206	28.7426	24.2275	13.8126	18.3959	26.9088	21.2049	32.2355	5.89332	23.4824	25.7068	30.7447	3.79544	40.594	40.6295	27.225	27.2088	37.5887	20.3163	30.8911	26.9599	11.4016	10.9041	36.2172	26.9544	36.9205	46.1734	28.5187	44.9812	48.0311	17.5024	22.8487	9.7506	19.2011
A_24_P192994	3992	FADS1	fatty acid desaturase 1	NM_013402	7	18:3/18/4 to 20:4/20:5 (delta 5 DS)	803.838	459.309	682.268	452.554	606.087	823.346	689.964	638.318	572.072	844.429	316.164	308.846	512.54	431	619.706	507.785	277.15	1007.4	207.246	408.098	442.557	636.803	276.363	441.915	308.342	434.844	353.098	517.506	585.284	415.906	448.185	275.189	415.302	298.263	315.192	202.983	383.625	511.083	464.888	775.583	313.295	530.134	426.709
Highlight indicates the major gene responsible for each pathway reaction
[truncated: 148 more columns]
